# Supplementary material for: The chromatin remodeling factor CHD7 controls cerebellar development by regulating reelin expression
Source: J Clin Invest. 2017 Feb 6;127(3):874–87. doi: 10.1172/JCI83408 (PMC5330721; doi:10.1172/JCI83408)
Supplement: Supplemental Table 2 [file jci-127-83408-s002.xls]

## Sheet: Sheet1
gene_id	gene_name	log2FoldChange	FDR
ENSMUSG00000044285	Gm1821	-3.99816	3.65273e-191
ENSMUSG00000089907	Gm16169	-2.46887	1.36857e-30
ENSMUSG00000005917	Otx1	-2.22618	1.36472e-49
ENSMUSG00000074479	Gm10704	-2.10671	8.76537e-21
ENSMUSG00000017978	Cadps2	-2.07097	1.59172e-33
ENSMUSG00000060882	Kcnd2	-2.04702	1.21217e-24
ENSMUSG00000096862	Gm13301	-2.02253	2.91645e-19
ENSMUSG00000040254	Sema3d	-2.01005	1.60086e-20
ENSMUSG00000037984	Neurod6	-1.91305	6.88954e-22
ENSMUSG00000022321	Cdh10	-1.8858	5.63124e-30
ENSMUSG00000091542	Gm17167	-1.88535	8.46137e-17
ENSMUSG00000043753	Dmrta1	-1.84664	2.88643e-17
ENSMUSG00000021852	Slc35f4	-1.7524	2.14202e-14
ENSMUSG00000085139	A730046J19Rik	-1.70327	1.28847e-13
ENSMUSG00000031910	Has3	-1.68858	2.69175e-14
ENSMUSG00000032179	Bmp5	-1.67938	5.47224e-15
ENSMUSG00000055761	Nkain3	-1.61106	5.05689e-20
ENSMUSG00000020486	Sept4	-1.59445	3.22002e-22
ENSMUSG00000034098	Fstl5	-1.58299	5.02619e-14
ENSMUSG00000027977	Ndst3	-1.52328	1.01219e-26
ENSMUSG00000025889	Snca	-1.46792	2.44815e-17
ENSMUSG00000028133	Rwdd3	-1.44011	1.04251e-16
ENSMUSG00000028019	Pdgfc	-1.40274	2.77211e-15
ENSMUSG00000052504	Epha3	-1.38841	3.47549e-11
ENSMUSG00000062209	Erbb4	-1.35774	7.01331e-21
ENSMUSG00000053626	Tll1	-1.35308	4.53661e-12
ENSMUSG00000027971	Ndst4	-1.35096	2.22221e-08
ENSMUSG00000026147	Col9a1	-1.34998	1.27005e-09
ENSMUSG00000022636	Alcam	-1.30438	2.40601e-11
ENSMUSG00000064115	Cadm2	-1.30041	3.15487e-10
ENSMUSG00000024256	Adcyap1	-1.29651	4.73667e-08
ENSMUSG00000034488	Edil3	-1.29611	3.78723e-13
ENSMUSG00000031517	Gpm6a	-1.29154	4.63843e-17
ENSMUSG00000033740	St18	-1.288	2.14917e-20
ENSMUSG00000030092	Cntn6	-1.24994	2.96624e-08
ENSMUSG00000045440	Insm2	-1.24745	4.8863e-09
ENSMUSG00000064065	Ipcef1	-1.23223	1.19865e-07
ENSMUSG00000024713	Pcsk5	-1.22151	2.19684e-13
ENSMUSG00000026312	Cdh7	-1.2111	8.69995e-08
ENSMUSG00000021730	Hcn1	-1.18444	8.38478e-08
ENSMUSG00000042453	Reln	-1.18114	5.77696e-31
ENSMUSG00000047261	Gap43	-1.17116	4.67535e-13
ENSMUSG00000021904	Sema3g	-1.16896	2.31037e-09
ENSMUSG00000073876	Gm13305	-1.13851	3.58218e-06
ENSMUSG00000044499	Hs3st5	-1.1267	8.44789e-08
ENSMUSG00000048149	Gm12663	-1.11494	7.72327e-06
ENSMUSG00000048782	Insc	-1.10884	1.06415e-08
ENSMUSG00000035270	Impg2	-1.097	6.42077e-06
ENSMUSG00000050711	Scg2	-1.08519	2.57809e-12
ENSMUSG00000022055	Nefl	-1.07688	3.47549e-11
ENSMUSG00000033214	Slitrk5	-1.06837	1.21671e-13
ENSMUSG00000035653	Lrfn5	-1.06314	1.97847e-05
ENSMUSG00000027419	Pcsk2	-1.05321	6.25848e-14
ENSMUSG00000026672	Optn	-1.04882	6.48755e-12
ENSMUSG00000056073	Grik2	-1.04501	7.41485e-08
ENSMUSG00000033569	Bai3	-1.01767	3.63439e-10
ENSMUSG00000026786	Apbb1ip	-1.01015	9.71762e-06
ENSMUSG00000020181	Nav3	-1.00676	1.21357e-12
ENSMUSG00000033849	B3galt2	-0.996455	1.90195e-08
ENSMUSG00000097929	2810011L19Rik	-0.99472	7.73314e-05
ENSMUSG00000087461	C230014O12Rik	-0.987818	4.59625e-05
ENSMUSG00000055639	Dach1	-0.984877	1.01211e-16
ENSMUSG00000033316	Galnt9	-0.982122	8.55205e-06
ENSMUSG00000035033	Tbr1	-0.962195	0.000177754
ENSMUSG00000033342	4833424O15Rik	-0.961003	5.03154e-07
ENSMUSG00000022054	Nefm	-0.958743	2.21994e-09
ENSMUSG00000086708	Gm15577	-0.958712	1.00084e-13
ENSMUSG00000063415	Cyp26b1	-0.955004	1.41232e-05
ENSMUSG00000062151	Unc13c	-0.942277	0.000259113
ENSMUSG00000014846	Tppp3	-0.937819	3.64452e-14
ENSMUSG00000030237	Slco1a4	-0.921115	1.14037e-05
ENSMUSG00000033981	Gria2	-0.917088	1.28092e-14
ENSMUSG00000024500	Ppp2r2b	-0.915467	2.51262e-07
ENSMUSG00000030739	Myh14	-0.913575	2.26993e-06
ENSMUSG00000025592	Dach2	-0.901839	9.80052e-05
ENSMUSG00000045441	Gprin3	-0.900454	0.000234915
ENSMUSG00000020607	Fam84a	-0.895997	1.14153e-06
ENSMUSG00000022231	Sema5a	-0.867734	7.69216e-05
ENSMUSG00000074736	Syndig1	-0.856941	6.45368e-05
ENSMUSG00000048706	Lurap1l	-0.856184	3.79634e-07
ENSMUSG00000022421	Nptxr	-0.853788	4.34061e-09
ENSMUSG00000029838	Ptn	-0.846582	1.32949e-07
ENSMUSG00000026315	Serpinb8	-0.843244	0.00129788
ENSMUSG00000031520	Vegfc	-0.842858	0.000333325
ENSMUSG00000025855	Prkar1b	-0.831918	0.00056346
ENSMUSG00000031737	Irx5	-0.827169	8.01514e-05
ENSMUSG00000007944	Ttc9b	-0.82671	1.47309e-07
ENSMUSG00000074768	Bhmt	-0.826618	0.00211115
ENSMUSG00000058672	Tubb2a	-0.819176	6.5083e-05
ENSMUSG00000000247	Lhx2	-0.818683	0.000574561
ENSMUSG00000032053	Pou2af1	-0.812781	0.00361275
ENSMUSG00000050357	Rltpr	-0.808434	8.85587e-06
ENSMUSG00000022306	Zfpm2	-0.806486	1.94692e-06
ENSMUSG00000029108	Pcdh7	-0.805889	0.000540741
ENSMUSG00000085244	B930086A06Rik	-0.804068	0.00419439
ENSMUSG00000090272	Mndal	-0.803053	0.00108535
ENSMUSG00000009356	Lpo	-0.799577	0.00073008
ENSMUSG00000056158	Car10	-0.79748	0.00147246
ENSMUSG00000004110	Cacna1e	-0.793578	4.19178e-07
ENSMUSG00000087674	4930447M23Rik	-0.791657	0.00509094
ENSMUSG00000041112	Elmo1	-0.790577	3.69366e-08
ENSMUSG00000042817	Flt3	-0.787997	0.00531249
ENSMUSG00000097837	Gm26794	-0.786483	0.000284829
ENSMUSG00000007908	Hmgcll1	-0.784954	2.39181e-06
ENSMUSG00000049252	Lrp1b	-0.784154	0.00517173
ENSMUSG00000026824	Kcnj3	-0.783162	0.000344568
ENSMUSG00000051177	Plcb1	-0.780911	9.49784e-07
ENSMUSG00000063873	Slc24a3	-0.780687	4.60706e-06
ENSMUSG00000061451	Tmem151a	-0.772272	0.000899646
ENSMUSG00000059921	Unc5c	-0.771405	0.000169477
ENSMUSG00000040420	Cdh18	-0.763949	0.00707973
ENSMUSG00000044647	Csrnp3	-0.762167	5.34453e-06
ENSMUSG00000059182	Skap2	-0.759551	0.00207805
ENSMUSG00000053007	Creb5	-0.75883	0.00842659
ENSMUSG00000010476	Ebf3	-0.755725	4.38667e-07
ENSMUSG00000051079	Rgs13	-0.752559	0.00341956
ENSMUSG00000043850	Clrn1	-0.751164	0.00636494
ENSMUSG00000027495	Fam210b	-0.751158	8.54752e-10
ENSMUSG00000071862	Lrrtm2	-0.748097	5.37099e-06
ENSMUSG00000021047	Nova1	-0.745744	0.000355599
ENSMUSG00000022483	Col2a1	-0.745417	6.94702e-06
ENSMUSG00000046178	Nxph1	-0.743869	0.0104178
ENSMUSG00000023947	Nfkbie	-0.743711	4.40145e-05
ENSMUSG00000037166	Ppp1r14a	-0.741641	0.00798149
ENSMUSG00000040118	Cacna2d1	-0.739135	2.53522e-08
ENSMUSG00000031109	Enox2	-0.732113	2.14081e-08
ENSMUSG00000020627	Klhl29	-0.731687	4.62907e-10
ENSMUSG00000010342	Tex14	-0.730232	0.00822656
ENSMUSG00000028480	Glipr2	-0.730205	0.000319165
ENSMUSG00000028488	Sh3gl2	-0.728849	1.58345e-06
ENSMUSG00000028883	Sema3a	-0.726917	0.0057374
ENSMUSG00000093930	Hmgcs1	-0.726473	1.67403e-07
ENSMUSG00000071317	Bves	-0.722759	0.00298892
ENSMUSG00000085379	2310058D17Rik	-0.722031	0.00990607
ENSMUSG00000029059	Fam213b	-0.721419	0.00371988
ENSMUSG00000022829	Stxbp5l	-0.710441	7.67364e-06
ENSMUSG00000044060	A830010M20Rik	-0.707728	4.68033e-06
ENSMUSG00000025766	D3Ertd751e	-0.705502	0.000449784
ENSMUSG00000027500	Stmn2	-0.702519	4.23198e-05
ENSMUSG00000074968	Ano3	-0.695892	0.0173763
ENSMUSG00000019647	Sema6a	-0.695789	2.05309e-06
ENSMUSG00000030340	Scnn1a	-0.695419	0.00727746
ENSMUSG00000044211	Gm7887	-0.693244	0.0133859
ENSMUSG00000061080	Lsamp	-0.690751	0.000779162
ENSMUSG00000037509	Arhgef4	-0.686347	6.84175e-05
ENSMUSG00000029700	Slc13a1	-0.684278	0.0234021
ENSMUSG00000028680	Plk3	-0.682051	1.69095e-05
ENSMUSG00000085603	Gm11346	-0.680059	0.024348
ENSMUSG00000087038	2900079G21Rik	-0.679085	0.00500493
ENSMUSG00000078722	Gm12394	-0.679002	0.0183427
ENSMUSG00000027793	Ccna1	-0.67791	0.00517173
ENSMUSG00000050963	Kcns2	-0.677145	0.00698814
ENSMUSG00000034151	Zbbx	-0.676741	0.0107034
ENSMUSG00000039395	Mreg	-0.672444	0.000283121
ENSMUSG00000025964	Adam23	-0.671069	1.28388e-05
ENSMUSG00000027559	Car3	-0.669084	0.028274
ENSMUSG00000022790	Igsf11	-0.666879	0.00200459
ENSMUSG00000024725	Ostf1	-0.661002	1.73559e-05
ENSMUSG00000038349	Plcl1	-0.659153	0.00790564
ENSMUSG00000053693	Mast1	-0.658473	2.41118e-06
ENSMUSG00000028337	Coro2a	-0.658276	0.0269481
ENSMUSG00000013523	Bcas1	-0.656482	2.29078e-05
ENSMUSG00000045083	Lingo2	-0.656404	0.0255007
ENSMUSG00000041654	Slc39a11	-0.655553	1.62745e-05
ENSMUSG00000022176	Rem2	-0.655549	0.00070959
ENSMUSG00000089737	Gm15688	-0.653913	0.0339363
ENSMUSG00000020598	Nrcam	-0.651523	6.02336e-05
ENSMUSG00000037653	Kctd8	-0.650968	0.0053385
ENSMUSG00000054123	Gm9936	-0.649505	0.0360326
ENSMUSG00000001300	Efnb2	-0.647872	5.08497e-06
ENSMUSG00000033207	Mamdc2	-0.64741	0.00223758
ENSMUSG00000047842	Diras2	-0.647233	0.000353585
ENSMUSG00000041552	Ptchd1	-0.646788	0.00313842
ENSMUSG00000033998	Kcnk1	-0.646095	0.000115967
ENSMUSG00000041670	Rims1	-0.645796	0.0240424
ENSMUSG00000052572	Dlg2	-0.645776	5.72307e-06
ENSMUSG00000036019	Tmtc2	-0.642407	2.49726e-07
ENSMUSG00000053825	Ppfia2	-0.638881	3.694e-05
ENSMUSG00000097248	Gm2694	-0.636931	0.000634523
ENSMUSG00000031342	Gpm6b	-0.633272	8.41317e-08
ENSMUSG00000002908	Kcnn1	-0.633246	0.0221239
ENSMUSG00000039936	Pik3cd	-0.632231	0.00722719
ENSMUSG00000005338	Cadm3	-0.632045	2.21839e-05
ENSMUSG00000087497	2810001G20Rik	-0.631077	0.00917166
ENSMUSG00000079559	Gm684	-0.629809	0.0379946
ENSMUSG00000059857	Ntng1	-0.628223	0.0361657
ENSMUSG00000075514	Gm13375	-0.624867	0.0171889
ENSMUSG00000055421	Pcdh9	-0.623144	0.024969
ENSMUSG00000026728	Vim	-0.620736	0.000495955
ENSMUSG00000031765	Mt1	-0.616928	0.00488315
ENSMUSG00000039717	Ralyl	-0.616584	0.0491598
ENSMUSG00000061601	Pclo	-0.615933	0.000132062
ENSMUSG00000053465	Hs6st3	-0.613734	0.0164445
ENSMUSG00000041605	5730559C18Rik	-0.611996	0.0116427
ENSMUSG00000037872	Darc	-0.611195	0.000260823
ENSMUSG00000028137	Celf3	-0.610811	1.77613e-07
ENSMUSG00000019828	Grm1	-0.610482	0.0446828
ENSMUSG00000010461	Eya4	-0.608553	0.0411422
ENSMUSG00000059743	Fdps	-0.608004	5.71216e-06
ENSMUSG00000028351	Brinp1	-0.606721	0.00647271
ENSMUSG00000031144	Syp	-0.605298	0.00105374
ENSMUSG00000036718	Micall2	-0.603352	0.00261859
ENSMUSG00000041565	L3mbtl4	-0.603316	0.0260385
ENSMUSG00000035864	Syt1	-0.602717	0.00618496
ENSMUSG00000049892	Rasd1	-0.602263	0.0166839
ENSMUSG00000041073	Nacad	-0.598899	2.21251e-05
ENSMUSG00000026817	Ak1	-0.598294	0.00385989
ENSMUSG00000027955	Fam198b	-0.59494	0.0400671
ENSMUSG00000021313	Ryr2	-0.594677	0.0130648
ENSMUSG00000019848	Popdc3	-0.594165	0.0496369
ENSMUSG00000021846	Peli2	-0.592724	9.50597e-05
ENSMUSG00000022575	Gsdmd	-0.588718	0.00479752
ENSMUSG00000007021	Syngr3	-0.58568	0.00226904
ENSMUSG00000053199	Arhgap20	-0.584106	0.00083157
ENSMUSG00000035559	Mpv17l2	-0.583211	0.00927124
ENSMUSG00000040907	Atp1a3	-0.582303	0.00171975
ENSMUSG00000033618	Map3k13	-0.581382	6.65052e-05
ENSMUSG00000050272	Dscam	-0.581213	0.0273277
ENSMUSG00000090841	Myl6	-0.579937	2.24231e-05
ENSMUSG00000054196	Cthrc1	-0.579327	0.0102837
ENSMUSG00000052981	Ube2ql1	-0.576878	0.000442043
ENSMUSG00000041205	Map6d1	-0.574829	0.0277536
ENSMUSG00000026797	Stxbp1	-0.57474	0.00250742
ENSMUSG00000032024	Clmp	-0.573052	0.00353761
ENSMUSG00000059013	Sh2d3c	-0.572147	6.54098e-05
ENSMUSG00000039470	Zdhhc2	-0.568498	0.00487441
ENSMUSG00000063430	Wscd2	-0.568337	0.00322164
ENSMUSG00000056296	Synpr	-0.567733	0.00993762
ENSMUSG00000034701	Neurod1	-0.566718	0.019358
ENSMUSG00000023094	Msrb2	-0.563795	0.0104293
ENSMUSG00000018648	Dusp14	-0.563325	0.01447
ENSMUSG00000031840	Rab3a	-0.561839	0.00961923
ENSMUSG00000046561	Arsj	-0.561248	0.0468754
ENSMUSG00000051251	Nhlh1	-0.560783	2.40886e-05
ENSMUSG00000029026	Trp73	-0.55796	0.0267035
ENSMUSG00000040466	Blvrb	-0.557754	0.00355676
ENSMUSG00000006517	Mvd	-0.557264	0.000263365
ENSMUSG00000050663	Trhde	-0.554904	0.00385989
ENSMUSG00000030272	Camk1	-0.550153	0.00531249
ENSMUSG00000055044	Pdlim1	-0.549042	0.00576176
ENSMUSG00000030317	Timp4	-0.548381	0.0100596
ENSMUSG00000033256	Shf	-0.548234	3.00394e-05
ENSMUSG00000019775	Rgs17	-0.547995	0.00889873
ENSMUSG00000031604	Sc4mol	-0.545614	0.000882383
ENSMUSG00000031714	Gab1	-0.544097	0.0030415
ENSMUSG00000020150	Gamt	-0.541859	0.00634274
ENSMUSG00000034951	Cog7	-0.540997	0.00442547
ENSMUSG00000058258	Idi1	-0.538304	0.000272541
ENSMUSG00000046727	Cystm1	-0.53674	0.0331493
ENSMUSG00000042807	Hecw2	-0.536719	0.000115967
ENSMUSG00000071369	Map3k5	-0.536148	0.0297102
ENSMUSG00000060240	Cend1	-0.532994	0.0167583
ENSMUSG00000030707	Coro1a	-0.532053	0.00371988
ENSMUSG00000056596	Trnp1	-0.531739	0.0322928
ENSMUSG00000032908	Sgpp2	-0.531255	0.0122756
ENSMUSG00000096847	Tmem151b	-0.531154	0.000697675
ENSMUSG00000041216	Clvs1	-0.529935	0.0115858
ENSMUSG00000042631	Xkr7	-0.529346	0.0014702
ENSMUSG00000045294	Insig1	-0.529069	0.00822656
ENSMUSG00000037465	Klf10	-0.529045	0.00707973
ENSMUSG00000050821	Fam131a	-0.528713	0.00441662
ENSMUSG00000027584	Oprl1	-0.528592	0.0305092
ENSMUSG00000071658	Gng3	-0.528133	0.000561474
ENSMUSG00000029712	Actl6b	-0.52635	0.000766847
ENSMUSG00000063171	Rps4y2	-0.525197	0.0326831
ENSMUSG00000001039	B9d1	-0.524995	0.00425416
ENSMUSG00000028289	Epha7	-0.52372	0.00397494
ENSMUSG00000087413	Gm11266	-0.52343	0.0171378
ENSMUSG00000028161	Ppp3ca	-0.521355	0.00290837
ENSMUSG00000031970	Dbndd1	-0.520871	0.018233
ENSMUSG00000031654	Cbln1	-0.519906	0.000282248
ENSMUSG00000031028	Tub	-0.517878	5.84843e-05
ENSMUSG00000019066	Rab3d	-0.514475	0.0231752
ENSMUSG00000034164	Emid1	-0.513754	0.0306489
ENSMUSG00000021273	Fdft1	-0.51336	0.00323681
ENSMUSG00000023232	Serinc2	-0.510982	0.0411422
ENSMUSG00000027612	Mmp24	-0.510376	0.000611062
ENSMUSG00000027546	Atp9a	-0.509715	0.00822656
ENSMUSG00000027834	Serpini1	-0.509554	0.00105374
ENSMUSG00000041889	Shisa4	-0.50924	0.00347525
ENSMUSG00000041263	Rusc1	-0.508129	0.000791221
ENSMUSG00000025658	Cnksr2	-0.506214	0.00105161
ENSMUSG00000010505	Myt1	-0.50614	7.02404e-05
ENSMUSG00000033615	Cplx1	-0.504954	0.0030662
ENSMUSG00000071076	Jund	-0.504891	0.00778195
ENSMUSG00000036334	Igsf10	-0.503136	0.0120768
ENSMUSG00000054976	Nyap2	-0.502087	0.0166839
ENSMUSG00000022044	Stmn4	-0.502027	0.000315132
ENSMUSG00000037071	Scd1	-0.50178	0.00884437
ENSMUSG00000001467	Cyp51	-0.500623	0.000163542
ENSMUSG00000043518	Rai2	-0.498819	0.00872487
ENSMUSG00000052516	Robo2	-0.49798	0.0285494
ENSMUSG00000019894	Slc6a15	-0.497387	0.00235958
ENSMUSG00000036298	Slc2a13	-0.496075	0.0135075
ENSMUSG00000025950	Idh1	-0.49494	0.000140451
ENSMUSG00000033350	Chst2	-0.494318	0.00809296
ENSMUSG00000033419	Snap91	-0.494301	0.0195915
ENSMUSG00000059714	Flot1	-0.492445	0.00171541
ENSMUSG00000054733	Msra	-0.491975	0.0100228
ENSMUSG00000027583	Zbtb46	-0.491522	0.00213725
ENSMUSG00000059991	Nptx2	-0.490108	0.0196198
ENSMUSG00000031558	Slit2	-0.488851	0.042591
ENSMUSG00000038000	Acd	-0.488574	0.00388622
ENSMUSG00000030806	Stx1b	-0.487436	0.0181183
ENSMUSG00000039145	Camk1d	-0.487048	0.0289594
ENSMUSG00000036564	Ndrg4	-0.485751	0.00618814
ENSMUSG00000018661	Cog1	-0.485382	0.00302629
ENSMUSG00000062380	Tubb3	-0.484756	0.018233
ENSMUSG00000031367	Ap1s2	-0.479096	0.0224054
ENSMUSG00000056735	A930024E05Rik	-0.478727	0.034484
ENSMUSG00000062373	Tmem65	-0.47845	0.0122723
ENSMUSG00000070858	Gm1673	-0.475539	0.0181278
ENSMUSG00000030683	Sez6l2	-0.475274	0.020791
ENSMUSG00000003380	Rabac1	-0.473971	0.0314217
ENSMUSG00000020886	Dlg4	-0.472869	0.00809163
ENSMUSG00000000552	Zfp385a	-0.471494	0.0197924
ENSMUSG00000075702	Selm	-0.470551	0.00373356
ENSMUSG00000027603	Ggt7	-0.470522	0.00484406
ENSMUSG00000007041	Clic1	-0.47009	0.0134217
ENSMUSG00000022856	Tmem41a	-0.466464	0.0120708
ENSMUSG00000043051	Disc1	-0.465678	0.0406346
ENSMUSG00000017390	Aldoc	-0.464023	0.0209
ENSMUSG00000018401	Mtmr4	-0.461335	0.000777259
ENSMUSG00000035504	Reep6	-0.460907	0.0175434
ENSMUSG00000026811	St6galnac6	-0.458467	0.0169817
ENSMUSG00000031012	Cask	-0.457396	0.00765862
ENSMUSG00000003070	Efna2	-0.45489	0.0193449
ENSMUSG00000025892	Gria4	-0.454191	0.0117251
ENSMUSG00000038331	Satb2	-0.453817	0.0285494
ENSMUSG00000025207	Sema4g	-0.453545	0.00164442
ENSMUSG00000024462	Gabbr1	-0.452788	0.00453097
ENSMUSG00000034675	Dbn1	-0.449685	0.00126795
ENSMUSG00000048385	Scrt1	-0.448852	0.00528903
ENSMUSG00000024302	Dtna	-0.448102	0.0209849
ENSMUSG00000019874	Fabp7	-0.447045	0.0168164
ENSMUSG00000010660	Plcd1	-0.443229	0.040076
ENSMUSG00000038555	Reep2	-0.442662	0.0122723
ENSMUSG00000050640	Tmem150c	-0.440607	0.0260342
ENSMUSG00000028541	B4galt2	-0.440128	0.0239504
ENSMUSG00000072214	Sept5	-0.437197	0.0219684
ENSMUSG00000024109	Nrxn1	-0.437026	0.0336718
ENSMUSG00000031169	Porcn	-0.436469	0.0157287
ENSMUSG00000028364	Tnc	-0.436194	0.0120559
ENSMUSG00000063446	E130309F12Rik	-0.435695	0.0367428
ENSMUSG00000027799	Nbea	-0.435595	0.00269047
ENSMUSG00000034595	Ppp1r18	-0.432801	0.00404635
ENSMUSG00000031349	Nsdhl	-0.432484	0.039581
ENSMUSG00000055782	Abcd2	-0.431705	0.0217658
ENSMUSG00000004317	Clcn5	-0.431402	0.00629367
ENSMUSG00000037887	Dusp8	-0.431309	0.0240173
ENSMUSG00000029471	Camkk2	-0.430141	0.0441243
ENSMUSG00000032411	Tfdp2	-0.429662	0.0154451
ENSMUSG00000029166	Mapre3	-0.426641	0.0182295
ENSMUSG00000032193	Ldlr	-0.424985	0.00673733
ENSMUSG00000029861	Fam131b	-0.424662	0.0168331
ENSMUSG00000018411	Mapt	-0.424595	0.0280195
ENSMUSG00000051951	Xkr4	-0.424147	0.0338906
ENSMUSG00000032383	Ppib	-0.423806	0.028274
ENSMUSG00000055945	Prr18	-0.42363	0.0390541
ENSMUSG00000031834	Pik3r2	-0.423167	0.0258848
ENSMUSG00000028439	Fam219a	-0.422017	0.0176676
ENSMUSG00000026655	Fam107b	-0.419718	0.0202458
ENSMUSG00000021670	Hmgcr	-0.419357	0.00295989
ENSMUSG00000039154	Shd	-0.415359	0.0280082
ENSMUSG00000022351	Sqle	-0.41515	0.00110376
ENSMUSG00000020135	Apc2	-0.414904	0.0253033
ENSMUSG00000054423	Cadps	-0.414753	0.012029
ENSMUSG00000039782	Cpeb2	-0.412586	0.028274
ENSMUSG00000053113	Socs3	-0.412396	0.0182041
ENSMUSG00000026424	Gpr37l1	-0.412214	0.0208661
ENSMUSG00000056947	Mab21l1	-0.410462	0.00880343
ENSMUSG00000058589	Anks1b	-0.409504	0.0496369
ENSMUSG00000027010	Slc25a12	-0.409278	0.00423204
ENSMUSG00000032297	Celf6	-0.40894	0.0389962
ENSMUSG00000046447	Camk2n1	-0.406317	0.028274
ENSMUSG00000053819	Camk2d	-0.405364	0.0333251
ENSMUSG00000042766	Trim46	-0.403392	0.022223
ENSMUSG00000073609	D2hgdh	-0.403222	0.0405965
ENSMUSG00000044768	D1Ertd622e	-0.402508	0.0236831
ENSMUSG00000003410	Elavl3	-0.401919	0.0471425
ENSMUSG00000040563	BC018242	-0.400481	0.0306556
ENSMUSG00000030223	Ptpro	-0.399589	0.0364014
ENSMUSG00000025427	Rnf165	-0.39932	0.0048439
ENSMUSG00000003352	Cacnb3	-0.398421	0.0182295
ENSMUSG00000034926	Dhcr24	-0.397864	0.0304789
ENSMUSG00000006651	Aplp1	-0.397738	0.0196198
ENSMUSG00000070003	Ssbp4	-0.397287	0.0267035
ENSMUSG00000041757	Plekha6	-0.396543	0.0234369
ENSMUSG00000042724	Map3k9	-0.396243	0.0398367
ENSMUSG00000055653	Gpc3	-0.395936	0.0360326
ENSMUSG00000005447	Pafah1b3	-0.39521	0.0122756
ENSMUSG00000030088	Aldh1l1	-0.39172	0.0227796
ENSMUSG00000001435	Col18a1	-0.391545	0.0259723
ENSMUSG00000005699	Pard6a	-0.390249	0.0468754
ENSMUSG00000041939	Mvk	-0.390108	0.0257575
ENSMUSG00000021020	Srp54c	-0.389453	0.0386127
ENSMUSG00000027605	Acss2	-0.389161	0.0145291
ENSMUSG00000029121	Crmp1	-0.386399	0.00231663
ENSMUSG00000030465	Psd3	-0.384881	0.0358569
ENSMUSG00000015222	Map2	-0.384813	0.00849612
ENSMUSG00000025791	Pgm2	-0.381383	0.0298427
ENSMUSG00000022658	Tagln3	-0.380373	0.0224558
ENSMUSG00000044528	Tram1l1	-0.379709	0.0285494
ENSMUSG00000053192	Mllt11	-0.379095	0.0414655
ENSMUSG00000071708	Sms	-0.378495	0.036339
ENSMUSG00000022895	Ets2	-0.377885	0.040076
ENSMUSG00000063160	Numbl	-0.376912	0.0193269
ENSMUSG00000045763	Basp1	-0.376541	0.028274
ENSMUSG00000020623	Map2k6	-0.376454	0.0298427
ENSMUSG00000037624	Kcnk2	-0.374565	0.0377242
ENSMUSG00000037032	Apbb1	-0.374436	0.0420387
ENSMUSG00000023495	Pcbp4	-0.372379	0.00758368
ENSMUSG00000024958	Gpr137	-0.371536	0.0437723
ENSMUSG00000021770	Samd8	-0.368275	0.0188832
ENSMUSG00000027692	Tnik	-0.362248	0.0468754
ENSMUSG00000030209	Grin2b	-0.35935	0.0346111
ENSMUSG00000027581	Stmn3	-0.356039	0.0179947
ENSMUSG00000033105	Lss	-0.355937	0.0213604
ENSMUSG00000026209	Dnpep	-0.355396	0.0386127
ENSMUSG00000035390	Brsk1	-0.350014	0.0471835
ENSMUSG00000028347	Tmeff1	-0.34719	0.0295311
ENSMUSG00000055675	Kbtbd11	-0.346589	0.0244257
ENSMUSG00000020160	Meis1	-0.345235	0.0252369
ENSMUSG00000027490	E2f1	-0.343999	0.0231752
ENSMUSG00000050071	Bex1	-0.343255	0.0385723
ENSMUSG00000031878	Nae1	-0.34298	0.0462694
ENSMUSG00000078532	Nkain1	-0.341314	0.0270089
ENSMUSG00000004056	Akt2	-0.337036	0.0271856
ENSMUSG00000022865	Cxadr	-0.336912	0.0435395
ENSMUSG00000015291	Gdi1	-0.335195	0.0485808
ENSMUSG00000029674	Limk1	-0.329109	0.0473525
ENSMUSG00000022463	Srebf2	-0.325532	0.0260385
ENSMUSG00000070738	Dgkd	-0.316421	0.0375621
ENSMUSG00000035835	BC005764	-0.315396	0.031374
ENSMUSG00000075254	Heg1	0.294938	0.0473525
ENSMUSG00000059495	Arhgef12	0.304316	0.0433981
ENSMUSG00000040209	Zfp704	0.315225	0.0474425
ENSMUSG00000033209	Ttc28	0.318883	0.040076
ENSMUSG00000028551	Cdkn2c	0.323666	0.0410292
ENSMUSG00000021703	Serinc5	0.330828	0.0298427
ENSMUSG00000034157	2310044G17Rik	0.333542	0.0471612
ENSMUSG00000021745	Ptprg	0.346312	0.0229732
ENSMUSG00000057133	Chd6	0.347524	0.036339
ENSMUSG00000026478	Lamc1	0.348271	0.0214708
ENSMUSG00000027710	Acad9	0.352542	0.0254817
ENSMUSG00000039976	Tbc1d16	0.352933	0.0180668
ENSMUSG00000038332	Sesn1	0.358827	0.0178299
ENSMUSG00000021775	Nr1d2	0.361178	0.0400671
ENSMUSG00000029003	Mad2l2	0.363523	0.0156254
ENSMUSG00000027227	Sord	0.364849	0.0374157
ENSMUSG00000007817	Zmiz1	0.370642	0.0321799
ENSMUSG00000003992	Ssbp2	0.371068	0.0292674
ENSMUSG00000052957	Gas1	0.374988	0.0208661
ENSMUSG00000015846	Rxra	0.376289	0.00995836
ENSMUSG00000086968	4933431E20Rik	0.37736	0.0242366
ENSMUSG00000017167	Cntnap1	0.37738	0.0169486
ENSMUSG00000031822	Gse1	0.379993	0.0317264
ENSMUSG00000032741	Tpcn1	0.38145	0.0234369
ENSMUSG00000044288	Cnr1	0.382597	0.0342293
ENSMUSG00000024238	Zeb1	0.383863	0.00595514
ENSMUSG00000029810	Tmem176b	0.38695	0.0224558
ENSMUSG00000004044	Ptrf	0.387453	0.0454892
ENSMUSG00000055320	Tead1	0.38866	0.00852151
ENSMUSG00000061436	Hipk2	0.389708	0.0431841
ENSMUSG00000027435	Cd93	0.396233	0.0107034
ENSMUSG00000028645	Slc2a1	0.397458	0.0446965
ENSMUSG00000030516	Tjp1	0.398623	0.00672387
ENSMUSG00000024140	Epas1	0.400604	0.0338906
ENSMUSG00000020717	Pecam1	0.403177	0.0362916
ENSMUSG00000052911	Lamb2	0.404861	0.0365993
ENSMUSG00000031170	Slc38a5	0.409887	0.0150984
ENSMUSG00000037110	Ralgapa2	0.41035	0.015296
ENSMUSG00000039831	Arhgap29	0.411835	0.019975
ENSMUSG00000071379	Hpcal1	0.412091	0.0289017
ENSMUSG00000000915	Hip1r	0.415353	0.0038281
ENSMUSG00000031891	Hsd11b2	0.415382	0.0360106
ENSMUSG00000027875	Hmgcs2	0.41605	0.0462694
ENSMUSG00000033191	Tie1	0.416213	0.022223
ENSMUSG00000028763	Hspg2	0.41647	0.00733513
ENSMUSG00000068854	Hist2h2be	0.417188	0.0338906
ENSMUSG00000004085	Zak	0.417499	0.0252369
ENSMUSG00000038807	Rap1gap2	0.418275	0.0331467
ENSMUSG00000000184	Ccnd2	0.41997	0.00121602
ENSMUSG00000006362	Cbfa2t3	0.422352	0.00434065
ENSMUSG00000020902	Ntn1	0.423501	0.00811233
ENSMUSG00000023008	Fmnl3	0.425529	0.0173763
ENSMUSG00000046546	Fam43a	0.426373	0.010688
ENSMUSG00000021986	Amer2	0.427667	0.0258848
ENSMUSG00000019055	Plod1	0.42866	0.0133524
ENSMUSG00000027864	Ptgfrn	0.430289	0.0431095
ENSMUSG00000031665	Sall1	0.430378	0.0360797
ENSMUSG00000024981	Acsl5	0.434827	0.0211633
ENSMUSG00000039741	Bahcc1	0.435154	0.0386127
ENSMUSG00000034612	Chst11	0.436685	0.00945638
ENSMUSG00000023009	Nckap5l	0.440528	0.02477
ENSMUSG00000024921	Smarca2	0.441796	0.00150226
ENSMUSG00000031246	Sh3bgrl	0.446461	0.0236735
ENSMUSG00000022438	Parvb	0.447302	0.00841303
ENSMUSG00000001946	Esam	0.449974	0.00913756
ENSMUSG00000008226	Scrn3	0.450419	0.0160434
ENSMUSG00000010175	Prox1	0.455926	0.00880143
ENSMUSG00000030102	Itpr1	0.45778	0.0113237
ENSMUSG00000056492	Gpr116	0.457917	0.0228127
ENSMUSG00000003153	Slc2a3	0.458738	0.0109071
ENSMUSG00000029570	Lfng	0.458762	0.044215
ENSMUSG00000053897	Slc39a8	0.463576	0.0143392
ENSMUSG00000026443	Lrrn2	0.463917	0.0101491
ENSMUSG00000026614	Slc30a10	0.46407	0.031543
ENSMUSG00000004031	Brinp2	0.466089	0.020791
ENSMUSG00000030123	Plxnd1	0.466929	0.00140722
ENSMUSG00000050052	Tdrp	0.467496	0.0443366
ENSMUSG00000030096	Slc6a6	0.467759	0.00176454
ENSMUSG00000042589	Cux2	0.468709	0.0104293
ENSMUSG00000022799	Arhgap31	0.468749	0.00442501
ENSMUSG00000001473	Tubb6	0.471102	0.0375096
ENSMUSG00000027276	Jag1	0.471241	0.0354427
ENSMUSG00000031523	Dlc1	0.472029	0.00707973
ENSMUSG00000002885	Cd97	0.473495	0.0473525
ENSMUSG00000030737	Slco2b1	0.473694	0.0285494
ENSMUSG00000039765	Cc2d2a	0.474186	0.00707973
ENSMUSG00000045994	B3gat1	0.475196	0.00423931
ENSMUSG00000032198	Dock6	0.475869	0.00940142
ENSMUSG00000018340	Anxa6	0.476141	0.0123113
ENSMUSG00000003178	Mical3	0.476193	0.0209849
ENSMUSG00000025278	Flnb	0.477723	0.000374961
ENSMUSG00000024440	Pcdh12	0.478569	0.0462694
ENSMUSG00000022325	Pop1	0.478809	0.0196198
ENSMUSG00000026674	Ddr2	0.479264	0.00318722
ENSMUSG00000032902	Slc16a1	0.481944	0.00163779
ENSMUSG00000005583	Mef2c	0.482229	0.0211668
ENSMUSG00000029478	Ncor2	0.483226	7.88473e-05
ENSMUSG00000001864	Aif1l	0.483305	0.0236735
ENSMUSG00000048583	Igf2	0.484227	0.00354076
ENSMUSG00000026024	Als2	0.485109	0.00111059
ENSMUSG00000022708	Zbtb20	0.485131	8.97567e-05
ENSMUSG00000028661	Epha8	0.485384	0.0295311
ENSMUSG00000042286	Stab1	0.486493	0.020883
ENSMUSG00000037108	Zcwpw1	0.489702	0.00872092
ENSMUSG00000030315	Vgll4	0.490608	0.00105995
ENSMUSG00000043279	Trim56	0.490674	0.0107167
ENSMUSG00000057716	Tmem178b	0.494541	0.000449784
ENSMUSG00000024451	Arap3	0.495723	0.0321799
ENSMUSG00000052062	Pard3b	0.495971	0.00429333
ENSMUSG00000074505	Fat3	0.497064	0.0101561
ENSMUSG00000032537	Ephb1	0.497078	0.00129148
ENSMUSG00000037325	Bbs7	0.498202	0.00369011
ENSMUSG00000014773	Dll1	0.50247	0.0452657
ENSMUSG00000039683	Sdk1	0.502586	0.00107649
ENSMUSG00000039621	Prex1	0.502955	0.0010211
ENSMUSG00000028613	Lrp8	0.504553	0.000286497
ENSMUSG00000043183	Simc1	0.506187	0.0112284
ENSMUSG00000029603	Dtx1	0.506515	0.000111378
ENSMUSG00000041020	Map7d2	0.507682	0.0249592
ENSMUSG00000083282	Ctsf	0.507961	0.0267621
ENSMUSG00000040181	Fmo1	0.508553	0.0124585
ENSMUSG00000097451	Rian	0.510611	0.00903709
ENSMUSG00000020644	Id2	0.511007	0.0285239
ENSMUSG00000039167	Eltd1	0.512595	0.00928643
ENSMUSG00000002900	Lamb1	0.514349	0.000255903
ENSMUSG00000024942	Capn1	0.51478	0.0033602
ENSMUSG00000028978	Nos3	0.517396	0.012425
ENSMUSG00000048402	Gli2	0.517873	0.00045311
ENSMUSG00000027074	Slc43a3	0.518905	0.00872092
ENSMUSG00000041544	Ptchd2	0.519852	0.0169182
ENSMUSG00000025085	Ablim1	0.51998	0.00538901
ENSMUSG00000025511	Tspan4	0.520288	0.0113308
ENSMUSG00000025477	Inpp5a	0.521458	0.000426744
ENSMUSG00000034040	Wbscr17	0.522191	0.00397099
ENSMUSG00000074305	C230081A13Rik	0.522386	0.000869833
ENSMUSG00000029648	Flt1	0.524262	0.00329189
ENSMUSG00000059897	Zfp930	0.52573	0.040334
ENSMUSG00000038463	Olfml2b	0.52594	0.00423204
ENSMUSG00000047907	Tshz2	0.526749	0.0344495
ENSMUSG00000027684	Mecom	0.529	0.0445787
ENSMUSG00000016028	Celsr1	0.529719	0.000191106
ENSMUSG00000069769	Msi2	0.529762	0.00164973
ENSMUSG00000029191	Rfc1	0.531882	1.66111e-05
ENSMUSG00000049866	Arl4c	0.532281	0.000395892
ENSMUSG00000053580	Tanc2	0.532289	0.00849612
ENSMUSG00000064325	Hhip	0.532654	0.0305239
ENSMUSG00000027217	Tspan18	0.533857	0.00471714
ENSMUSG00000040387	Klhl32	0.53614	0.00904862
ENSMUSG00000032911	Cspg4	0.536434	0.00713508
ENSMUSG00000031659	Adcy7	0.537834	0.0107531
ENSMUSG00000030847	Bag3	0.539646	0.0283804
ENSMUSG00000037820	Tgm2	0.541338	0.0397458
ENSMUSG00000028610	Dmrtb1	0.542675	0.0171378
ENSMUSG00000034037	Fgd5	0.542771	0.0326993
ENSMUSG00000020926	Adam11	0.542787	0.0125577
ENSMUSG00000026778	Prkcq	0.547838	0.000993816
ENSMUSG00000026923	Notch1	0.549324	0.000286497
ENSMUSG00000027215	Cd82	0.550949	0.0352556
ENSMUSG00000025089	Gfra1	0.55139	0.00201058
ENSMUSG00000022197	Pdzd2	0.551755	0.0293458
ENSMUSG00000027931	Npr1	0.552657	0.044648
ENSMUSG00000048537	Phldb1	0.552682	5.45804e-05
ENSMUSG00000032232	Cgnl1	0.553015	0.00917166
ENSMUSG00000038175	Mylip	0.556069	0.0303946
ENSMUSG00000074622	Mafb	0.557062	0.000866368
ENSMUSG00000043773	1700048O20Rik	0.559085	0.0284391
ENSMUSG00000074158	9830147E19Rik	0.561228	0.0383097
ENSMUSG00000058297	Spock2	0.561449	5.84843e-05
ENSMUSG00000040212	Emp3	0.562752	0.0494979
ENSMUSG00000029408	Abcb9	0.568734	0.0016813
ENSMUSG00000035473	Galm	0.569336	0.0441243
ENSMUSG00000030235	Slco1c1	0.569605	6.02697e-05
ENSMUSG00000027966	Col11a1	0.56978	0.000179219
ENSMUSG00000046719	Nxph3	0.570644	0.001022
ENSMUSG00000040490	Lrfn2	0.570769	0.0269481
ENSMUSG00000032402	Smad3	0.575981	4.69562e-05
ENSMUSG00000071757	Zhx2	0.576683	0.000779162
ENSMUSG00000037606	Osbpl5	0.577012	0.00106261
ENSMUSG00000027580	Helz2	0.579254	0.0483942
ENSMUSG00000021360	Gcnt2	0.579403	0.0436041
ENSMUSG00000025020	Slit1	0.579544	0.00880733
ENSMUSG00000051339	2900026A02Rik	0.580477	0.000766847
ENSMUSG00000006386	Tek	0.581146	0.00108127
ENSMUSG00000036760	Kcnk9	0.584483	0.00880143
ENSMUSG00000039137	Whrn	0.584803	0.028274
ENSMUSG00000044338	Aplnr	0.584894	0.00185841
ENSMUSG00000025856	Pdgfa	0.585412	0.0149726
ENSMUSG00000029103	Lrpap1	0.585537	2.37205e-06
ENSMUSG00000020814	Mxra7	0.586674	0.0260385
ENSMUSG00000032087	Dscaml1	0.588772	0.000449784
ENSMUSG00000030653	Pde2a	0.589632	0.0150563
ENSMUSG00000029093	Sorcs2	0.589677	0.0267621
ENSMUSG00000040363	Bcor	0.590535	0.000590028
ENSMUSG00000031626	Sorbs2	0.591198	0.00236732
ENSMUSG00000064373	Sepp1	0.592109	0.000199253
ENSMUSG00000051243	Islr2	0.592299	0.0191734
ENSMUSG00000027204	Fbn1	0.593293	0.0196042
ENSMUSG00000020176	Grb10	0.593436	0.0144536
ENSMUSG00000026806	Ddx31	0.594387	0.000305265
ENSMUSG00000063796	Slc22a8	0.595129	0.00297823
ENSMUSG00000071847	Apcdd1	0.595992	2.9675e-06
ENSMUSG00000040584	Abcb1a	0.598667	0.00171541
ENSMUSG00000029249	Rest	0.599269	0.0131017
ENSMUSG00000036040	Adamtsl2	0.599271	0.0115858
ENSMUSG00000020599	Rgs9	0.599399	0.00584848
ENSMUSG00000015305	Sash1	0.599677	0.000225935
ENSMUSG00000062960	Kdr	0.599773	0.000296368
ENSMUSG00000032010	Usp2	0.600583	0.0116701
ENSMUSG00000067242	Lgi1	0.600953	0.0474502
ENSMUSG00000025582	Nptx1	0.602411	0.013281
ENSMUSG00000039037	St6galnac5	0.603411	0.0195613
ENSMUSG00000035200	Chrnb4	0.605148	0.0224558
ENSMUSG00000079662	Ntn3	0.608105	0.00570788
ENSMUSG00000014444	Piezo1	0.608193	0.00014728
ENSMUSG00000095930	Nim1	0.609258	0.0106332
ENSMUSG00000072949	Acot1	0.609824	8.21017e-05
ENSMUSG00000013846	St3gal1	0.611601	0.0188832
ENSMUSG00000016239	Lonrf3	0.611923	0.00261859
ENSMUSG00000052539	Magi3	0.612702	0.000109886
ENSMUSG00000033960	9430020K01Rik	0.613019	1.38401e-05
ENSMUSG00000068699	Flnc	0.613152	0.00640613
ENSMUSG00000031618	Nr3c2	0.613263	0.019603
ENSMUSG00000042249	Adrbk2	0.614002	9.11823e-06
ENSMUSG00000048232	Fbxo10	0.615341	3.27937e-06
ENSMUSG00000015243	Abca1	0.620056	4.43888e-06
ENSMUSG00000040189	Ccdc114	0.620765	0.0286925
ENSMUSG00000041696	Rasl12	0.6208	0.0260114
ENSMUSG00000009376	Met	0.622169	0.0321799
ENSMUSG00000047787	Flrt1	0.62379	0.035027
ENSMUSG00000055980	Irs1	0.624363	4.81232e-05
ENSMUSG00000040690	Col16a1	0.624513	0.0166839
ENSMUSG00000020674	Pxdn	0.625071	0.00994275
ENSMUSG00000085882	2610507I01Rik	0.625539	0.0468754
ENSMUSG00000019577	Pdk4	0.625597	0.0285059
ENSMUSG00000063239	Grm4	0.628108	0.0190204
ENSMUSG00000020182	Ddc	0.629515	0.0408406
ENSMUSG00000052609	Plekhg3	0.630902	0.00129298
ENSMUSG00000000805	Car4	0.632485	0.00012893
ENSMUSG00000026697	Myoc	0.633733	0.0398987
ENSMUSG00000020848	Doc2b	0.634716	0.00822656
ENSMUSG00000034245	Hdac11	0.636765	0.013281
ENSMUSG00000053110	Yap1	0.637203	0.0003334
ENSMUSG00000037784	Dzip1l	0.639912	0.00410221
ENSMUSG00000079502	1700101E01Rik	0.640877	0.0053385
ENSMUSG00000029359	Tesc	0.641067	0.0234369
ENSMUSG00000033721	Vav3	0.644662	0.0137008
ENSMUSG00000029005	Draxin	0.645576	2.51222e-08
ENSMUSG00000032698	Lmo2	0.646298	1.45398e-05
ENSMUSG00000037224	Zfyve28	0.6488	0.0258848
ENSMUSG00000009214	Tmem8c	0.649559	0.00895764
ENSMUSG00000035258	Abi3bp	0.649834	0.0344375
ENSMUSG00000071234	Syndig1l	0.650273	0.000367065
ENSMUSG00000024052	Lpin2	0.650629	1.39151e-05
ENSMUSG00000040724	Kcna2	0.65185	0.0259521
ENSMUSG00000021559	Dapk1	0.652478	8.13692e-06
ENSMUSG00000028527	Ak4	0.652888	0.000590028
ENSMUSG00000047793	Sned1	0.653331	0.00543229
ENSMUSG00000024043	Arhgap28	0.656974	0.000459172
ENSMUSG00000025478	Dpysl4	0.663767	1.34778e-06
ENSMUSG00000020042	Btbd11	0.665071	0.00143523
ENSMUSG00000020847	Rph3al	0.669106	0.00045311
ENSMUSG00000026475	Rgs16	0.66993	0.0124585
ENSMUSG00000045930	Clec14a	0.67003	0.00209808
ENSMUSG00000042804	Gpr153	0.670186	1.63626e-06
ENSMUSG00000003420	Fcgrt	0.670932	0.000272541
ENSMUSG00000041633	Kctd12b	0.671012	0.00236732
ENSMUSG00000025969	Nrp2	0.672133	0.000277787
ENSMUSG00000020704	Asic2	0.672217	0.0209849
ENSMUSG00000022180	Slc7a8	0.672592	1.45398e-05
ENSMUSG00000031097	Tnni2	0.673461	0.019975
ENSMUSG00000004872	Pax3	0.673572	5.56663e-06
ENSMUSG00000034472	Rasd2	0.674694	0.0227822
ENSMUSG00000032323	Cyp11a1	0.67487	0.0263075
ENSMUSG00000020154	Ptprb	0.676051	5.48852e-06
ENSMUSG00000059003	Grin2a	0.676246	0.0241966
ENSMUSG00000020846	Fam101b	0.676463	9.52579e-07
ENSMUSG00000070304	Scn2b	0.68003	0.0176676
ENSMUSG00000037035	Inhbb	0.685732	0.00733879
ENSMUSG00000028804	Csmd2	0.687168	0.00570816
ENSMUSG00000036745	Ttll7	0.690364	0.00484406
ENSMUSG00000040612	Ildr2	0.691074	7.73314e-05
ENSMUSG00000053617	Sh3pxd2a	0.692075	0.000212895
ENSMUSG00000093979	Gm2237	0.692805	0.016658
ENSMUSG00000025127	Gcgr	0.693132	0.00434065
ENSMUSG00000039809	Gabbr2	0.694467	0.000305492
ENSMUSG00000056870	Gulp1	0.694828	0.00128895
ENSMUSG00000000031	H19	0.696973	0.00870885
ENSMUSG00000029436	Mmp17	0.698158	0.000653904
ENSMUSG00000028173	Wls	0.698482	3.08273e-08
ENSMUSG00000025978	Rftn2	0.701086	0.000553334
ENSMUSG00000061911	Myt1l	0.701373	0.000528057
ENSMUSG00000073889	Il11ra1	0.703347	1.66111e-05
ENSMUSG00000010086	Rnf112	0.705706	0.0111422
ENSMUSG00000026833	Olfm1	0.707589	8.85587e-06
ENSMUSG00000033377	Palmd	0.708742	7.74444e-05
ENSMUSG00000032875	Arhgef17	0.709889	3.57587e-06
ENSMUSG00000051747	Ttn	0.710125	0.0168164
ENSMUSG00000037379	Spon2	0.711138	0.0122723
ENSMUSG00000056938	Acbd4	0.714919	0.0029865
ENSMUSG00000046182	Gsg1l	0.716304	2.79449e-06
ENSMUSG00000028121	Bcar3	0.722953	0.00171975
ENSMUSG00000026208	Des	0.725389	0.0134217
ENSMUSG00000018554	Ybx2	0.728208	9.9117e-05
ENSMUSG00000031563	Wwc2	0.729339	4.14075e-05
ENSMUSG00000070348	Ccnd1	0.730315	8.05753e-06
ENSMUSG00000044365	Cxxc4	0.732253	0.000611062
ENSMUSG00000041548	Hspb8	0.733558	0.0101891
ENSMUSG00000035305	Ror1	0.733707	2.05309e-06
ENSMUSG00000047495	Dlgap2	0.734282	0.0118273
ENSMUSG00000029673	Auts2	0.734738	8.13692e-06
ENSMUSG00000018893	Mb	0.737379	0.00238984
ENSMUSG00000061062	Gm10093	0.737728	0.0112987
ENSMUSG00000021803	Cdhr1	0.738439	0.0107167
ENSMUSG00000067578	Cbln4	0.740125	0.0101362
ENSMUSG00000057818	1600029O15Rik	0.747624	0.00990607
ENSMUSG00000046470	Sox18	0.747758	0.000700352
ENSMUSG00000059493	Nhs	0.750604	0.000673622
ENSMUSG00000020866	Cacna1g	0.750903	0.00688195
ENSMUSG00000058665	En1	0.756837	0.000217155
ENSMUSG00000059146	Ntrk3	0.760363	1.69095e-05
ENSMUSG00000075027	4631405J19Rik	0.762082	0.00256131
ENSMUSG00000059974	Ntm	0.764278	7.73314e-05
ENSMUSG00000091002	Tcerg1l	0.765885	0.00322458
ENSMUSG00000094634	Gm3468	0.768653	0.00153983
ENSMUSG00000044813	Shb	0.769047	3.69366e-08
ENSMUSG00000091754	Gm3636	0.770364	0.00479752
ENSMUSG00000018845	Unc45b	0.772728	0.005214
ENSMUSG00000036155	Mgat5	0.774403	5.1418e-05
ENSMUSG00000057604	Lmcd1	0.776286	4.82804e-06
ENSMUSG00000004105	Angptl2	0.776592	3.2351e-06
ENSMUSG00000037541	Shank2	0.77743	3.82162e-08
ENSMUSG00000022377	Asap1	0.781708	1.28859e-07
ENSMUSG00000045777	Ifitm10	0.797732	0.00424138
ENSMUSG00000000197	Nalcn	0.802625	5.01686e-05
ENSMUSG00000040046	Tph1	0.811001	0.00375431
ENSMUSG00000026841	Fibcd1	0.812066	0.00327175
ENSMUSG00000021253	Tgfb3	0.820562	0.00027864
ENSMUSG00000021994	Wnt5a	0.820629	1.69095e-05
ENSMUSG00000047419	Cmya5	0.822307	0.00207427
ENSMUSG00000037962	Fam101a	0.82374	0.00303561
ENSMUSG00000030352	Tspan9	0.824471	1.61522e-07
ENSMUSG00000018819	Lsp1	0.824811	6.49469e-05
ENSMUSG00000030518	Fam189a1	0.824947	0.000170692
ENSMUSG00000031461	Myom2	0.825407	0.000377657
ENSMUSG00000021221	Dpf3	0.826164	4.28752e-06
ENSMUSG00000022416	Cacna1i	0.829232	0.00221746
ENSMUSG00000044716	Dok7	0.835667	0.00236732
ENSMUSG00000048581	E130311K13Rik	0.838858	0.00170665
ENSMUSG00000027520	Zdbf2	0.849386	4.59844e-05
ENSMUSG00000045382	Cxcr4	0.852769	4.13463e-06
ENSMUSG00000043079	Synpo	0.856716	1.69095e-05
ENSMUSG00000039087	Rreb1	0.857717	6.13977e-06
ENSMUSG00000001334	Fndc5	0.859055	0.000229878
ENSMUSG00000078591	Hs3st4	0.861042	0.00134138
ENSMUSG00000079055	Slc8a3	0.863591	0.000981479
ENSMUSG00000052135	Foxo6	0.865803	2.68471e-08
ENSMUSG00000039607	Rbms3	0.872582	7.13757e-09
ENSMUSG00000017400	Stac2	0.873605	0.00105374
ENSMUSG00000027985	Lef1	0.879236	0.000279592
ENSMUSG00000030064	Frmd4b	0.881614	4.19104e-08
ENSMUSG00000020734	Grin2c	0.888118	0.000237098
ENSMUSG00000035226	Rims4	0.888767	2.5751e-05
ENSMUSG00000004552	Ctse	0.891091	0.00092774
ENSMUSG00000020701	Tmem132e	0.896108	1.27976e-07
ENSMUSG00000045954	Sdpr	0.897996	8.85488e-06
ENSMUSG00000030507	Dbx1	0.902631	0.000359624
ENSMUSG00000090066	1110002E22Rik	0.903076	0.000639959
ENSMUSG00000097604	Gm17322	0.906259	9.94631e-05
ENSMUSG00000039830	Olig2	0.906726	3.23167e-05
ENSMUSG00000059901	Adamts14	0.912493	2.21251e-05
ENSMUSG00000026837	Col5a1	0.914293	2.69308e-08
ENSMUSG00000044548	Dact1	0.924121	9.42772e-07
ENSMUSG00000050271	D8Ertd82e	0.939776	1.33483e-09
ENSMUSG00000061723	Tnnt3	0.939953	0.000266097
ENSMUSG00000063626	Unc5d	0.942209	8.13692e-06
ENSMUSG00000049107	Ntf3	0.947305	2.72723e-05
ENSMUSG00000046318	Ccbe1	0.949699	7.0548e-07
ENSMUSG00000030399	Ckm	0.951896	4.23217e-05
ENSMUSG00000030350	Prmt8	0.955887	1.53754e-07
ENSMUSG00000068220	Lgals1	0.961972	3.25077e-12
ENSMUSG00000037625	Cldn11	0.962696	7.47788e-06
ENSMUSG00000048078	Tenm4	0.96682	1.31354e-05
ENSMUSG00000015970	Chdh	0.983127	0.000156666
ENSMUSG00000064329	Scn1a	0.983345	4.32108e-05
ENSMUSG00000056222	Spock1	0.989631	0.000123962
ENSMUSG00000032796	Lama1	0.989937	2.51262e-07
ENSMUSG00000030748	Il4ra	0.992888	1.84096e-06
ENSMUSG00000043460	Elfn2	0.993715	8.50791e-05
ENSMUSG00000030730	Atp2a1	1.00001	2.19765e-05
ENSMUSG00000075307	Klhl41	1.00094	5.45179e-05
ENSMUSG00000033722	BC034090	1.00104	1.02897e-13
ENSMUSG00000020387	Phf15	1.01031	9.62992e-06
ENSMUSG00000026471	Mr1	1.03862	1.74701e-10
ENSMUSG00000022419	Deptor	1.04815	4.05402e-08
ENSMUSG00000000305	Cdh4	1.05171	1.61873e-12
ENSMUSG00000028977	Casz1	1.05555	1.99704e-05
ENSMUSG00000026414	Tnnt2	1.06465	8.06805e-06
ENSMUSG00000040536	Necab1	1.07173	2.6633e-07
ENSMUSG00000045731	Pnoc	1.07319	5.86281e-06
ENSMUSG00000055775	Myh8	1.07524	2.17677e-05
ENSMUSG00000024247	Pkdcc	1.08089	1.33433e-10
ENSMUSG00000036545	Adamts2	1.08195	8.13692e-06
ENSMUSG00000027894	Slc6a17	1.08284	2.81764e-08
ENSMUSG00000033544	Angptl1	1.09726	3.2723e-06
ENSMUSG00000029757	Dync1i1	1.10842	7.08709e-06
ENSMUSG00000064179	Tnnt1	1.12109	5.71216e-06
ENSMUSG00000037206	Islr	1.12162	4.53661e-12
ENSMUSG00000028464	Tpm2	1.13895	1.24437e-06
ENSMUSG00000036466	Megf11	1.14329	1.71058e-11
ENSMUSG00000030672	Mylpf	1.1479	4.27752e-06
ENSMUSG00000014813	Stc1	1.15295	9.07504e-07
ENSMUSG00000032334	Loxl1	1.15994	2.38972e-13
ENSMUSG00000061816	Myl1	1.17672	9.05276e-07
ENSMUSG00000036856	Wnt4	1.18314	3.37191e-07
ENSMUSG00000068614	Actc1	1.18543	1.75105e-06
ENSMUSG00000045672	Col27a1	1.20249	9.68067e-07
ENSMUSG00000063296	Tmem117	1.20976	2.31037e-09
ENSMUSG00000067547	Gm7666	1.22774	8.4359e-08
ENSMUSG00000028328	Tmod1	1.2303	1.12191e-07
ENSMUSG00000059027	9630013D21Rik	1.23189	5.69065e-08
ENSMUSG00000052374	Actn2	1.24814	2.59988e-07
ENSMUSG00000030351	Tspan11	1.26411	6.38089e-08
ENSMUSG00000031972	Acta1	1.26836	1.67403e-07
ENSMUSG00000005320	Fgfr4	1.278	3.75135e-12
ENSMUSG00000027220	Syt13	1.28413	2.50299e-19
ENSMUSG00000079499	6530402F18Rik	1.28749	1.21671e-13
ENSMUSG00000035279	Ssc5d	1.29402	9.96045e-16
ENSMUSG00000033420	Antxr1	1.29424	1.62783e-14
ENSMUSG00000028125	Abca4	1.29545	1.24365e-09
ENSMUSG00000042581	Thsd7b	1.30616	7.41485e-08
ENSMUSG00000026418	Tnni1	1.34173	2.21018e-08
ENSMUSG00000038244	Mical2	1.35385	6.59303e-18
ENSMUSG00000001985	Grik3	1.38215	2.45263e-18
ENSMUSG00000031962	Cdh15	1.41876	9.5806e-12
ENSMUSG00000035513	Ntng2	1.44268	1.86463e-14
ENSMUSG00000034584	Exph5	1.44599	7.65198e-13
ENSMUSG00000045591	Olig3	1.46297	2.20957e-13
ENSMUSG00000026459	Myog	1.5049	1.68423e-10
ENSMUSG00000021903	Galnt15	1.60491	4.5773e-24
ENSMUSG00000045404	Kcnk13	1.63376	4.75925e-17
ENSMUSG00000029361	Nos1	1.68615	1.56988e-44
ENSMUSG00000020908	Myh3	1.71791	1.21357e-14
ENSMUSG00000045318	Adra2c	1.86323	9.93576e-35
ENSMUSG00000041592	Sdk2	1.9435	1.3967e-21
ENSMUSG00000082319	Gm8822	2.34418	8.86072e-32
ENSMUSG00000022949	Clic6	2.43704	1.82212e-58
