# Supplementary material for: The chromatin remodeling factor CHD7 controls cerebellar development by regulating reelin expression
Source: J Clin Invest. 2017 Feb 6;127(3):874–87. doi: 10.1172/JCI83408 (PMC5330721; doi:10.1172/JCI83408)
Supplement: Supplemental Table 3 [file jci-127-83408-s003.xlsx]

## Sheet: CTRL_Over_KO_AllReps
Chromosome	Coordinate_1	Coordinate_2	-log10(Pvalue)
chr1	3552697	3552697	14.4684
chr1	4273198	4273198	3.00789
chr1	4383804	4383804	4.03169
chr1	6527025	6527025	3.12559
chr1	6651450	6651450	17.3652
chr1	6752372	6752372	3.83362
chr1	6778556	6778556	9.69377
chr1	6825347	6825347	3.89202
chr1	7053475	7053475	3.17225
chr1	9357040	9357040	3.85589
chr1	9641416	9641416	11.5942
chr1	10596578	10596578	7.72895
chr1	10616688	10616688	5.53534
chr1	10703392	10703392	5.933
chr1	10725579	10725579	4.84448
chr1	10759682	10759682	3.653
chr1	10826856	10826856	4.18913
chr1	11534694	11534694	3.63373
chr1	11585403	11585403	3.77823
chr1	12286242	12286242	3.40977
chr1	12418903	12418903	3.77823
chr1	12704686	12704686	3.49707
chr1	13290283	13290283	4.07504
chr1	13290392	13290392	4.25416
chr1	14002733	14002733	4.54856
chr1	15289415	15289415	5.05339
chr1	16250023	16250023	4.79932
chr1	16809878	16809878	7.02875
chr1	18961666	18961666	3.14426
chr1	19016929	19016929	7.49294
chr1	19460018	19460018	9.09923
chr1	20520257	20520257	3.05846
chr1	23321503	23321503	4.00069
chr1	23568267	23568267	3.1861
chr1	23575743	23575743	5.71114
chr1	23855855	23855855	5.40379
chr1	24540062	24540062	10.5117
chr1	25581872	25581872	5.37609
chr1	25730039	25730039	5.65214
chr1	25744959	25744959	8.13895
chr1	25745729	25745729	5.14852
chr1	25746049	25746049	5.83547
chr1	25758029	25758029	12.413
chr1	25775594	25775594	9.97162
chr1	25823204	25823204	8.28254
chr1	25831403	25831403	3.70929
chr1	26765267	26765267	5.9047
chr1	27046379	27046379	4.18793
chr1	28324339	28324339	3.43535
chr1	28332258	28332258	17.637
chr1	28425596	28425596	4.89114
chr1	30274983	30274983	6.07539
chr1	30588517	30588517	4.37397
chr1	30719542	30719542	5.9327
chr1	30721025	30721025	5.64311
chr1	30721736	30721736	4.80022
chr1	30722072	30722072	10.1962
chr1	31050463	31050463	15.9696
chr1	31645296	31645296	5.0859
chr1	31778328	31778328	6.78582
chr1	32463333	32463333	3.70839
chr1	33614811	33614811	3.26166
chr1	34962381	34962381	12.2104
chr1	34982227	34982227	8.05376
chr1	34984258	34984258	6.49412
chr1	35202831	35202831	8.22173
chr1	35337903	35337903	3.15841
chr1	35890113	35890113	3.64728
chr1	36089643	36089643	6.29544
chr1	36090162	36090162	3.03769
chr1	36379761	36379761	4.66867
chr1	38398744	38398744	6.29454
chr1	38567855	38567855	5.30325
chr1	39614991	39614991	3.77763
chr1	39702401	39702401	4.33784
chr1	39715564	39715564	7.98
chr1	40001133	40001133	4.5308
chr1	40012879	40012879	5.23732
chr1	40376932	40376932	5.41342
chr1	41559344	41559344	14.5641
chr1	43317667	43317667	4.50823
chr1	43752180	43752180	3.70598
chr1	43776277	43776277	10.3012
chr1	43888644	43888644	3.29929
chr1	44325720	44325720	3.95584
chr1	47094631	47094631	5.18073
chr1	47285920	47285920	6.33819
chr1	48343166	48343166	5.13196
chr1	49109724	49109724	5.24454
chr1	49538177	49538177	16.5723
chr1	51357061	51357061	4.57987
chr1	51463277	51463277	4.14518
chr1	51513520	51513520	6.13349
chr1	51515791	51515791	4.1214
chr1	51798130	51798130	16.4543
chr1	51878891	51878891	3.12319
chr1	51934687	51934687	4.62171
chr1	53093174	53093174	3.98233
chr1	53824312	53824312	6.28159
chr1	54690482	54690482	8.10042
chr1	54690769	54690769	4.1506
chr1	54708341	54708341	10.3079
chr1	54773046	54773046	5.28639
chr1	55469698	55469698	5.55461
chr1	55686490	55686490	27.2423
chr1	55898111	55898111	11.8618
chr1	56749287	56749287	9.83616
chr1	57918763	57918763	4.40407
chr1	58304502	58304502	3.5651
chr1	59436456	59436456	3.66775
chr1	59535592	59535592	5.88333
chr1	59593885	59593885	6.46402
chr1	60195262	60195262	9.66788
chr1	61317033	61317033	3.3911
chr1	61925774	61925774	3.94921
chr1	62731675	62731675	3.14366
chr1	62830439	62830439	3.99196
chr1	62957421	62957421	3.28364
chr1	63057495	63057495	3.65661
chr1	63415206	63415206	5.93571
chr1	64078996	64078996	10.7143
chr1	64254184	64254184	12.1321
chr1	64409069	64409069	4.19576
chr1	65028396	65028396	4.3833
chr1	65062107	65062107	3.68972
chr1	65388586	65388586	4.7927
chr1	67167502	67167502	4.80354
chr1	68104785	68104785	9.95777
chr1	68155439	68155439	14.4208
chr1	68178754	68178754	10.3759
chr1	68614048	68614048	8.78044
chr1	68895152	68895152	6.55914
chr1	69157541	69157541	4.95134
chr1	71055609	71055609	4.05668
chr1	71056367	71056367	7.57181
chr1	72538533	72538533	5.39837
chr1	72815390	72815390	4.11689
chr1	73043848	73043848	4.17017
chr1	75925939	75925939	3.49436
chr1	76466827	76466827	3.53108
chr1	76585458	76585458	23.5303
chr1	76586107	76586107	5.33004
chr1	76655022	76655022	4.22164
chr1	79226380	79226380	10.9135
chr1	79452607	79452607	4.74032
chr1	79472368	79472368	3.83572
chr1	79807062	79807062	3.63704
chr1	79954534	79954534	9.91502
chr1	81444330	81444330	4.69396
chr1	81555186	81555186	10.4397
chr1	83451128	83451128	5.32191
chr1	83451505	83451505	3.28303
chr1	83757045	83757045	5.53233
chr1	83832089	83832089	34.725
chr1	83832403	83832403	21.6356
chr1	83845108	83845108	5.28639
chr1	83871367	83871367	10.4463
chr1	84418001	84418001	8.70187
chr1	84464229	84464229	3.47539
chr1	84485242	84485242	3.55035
chr1	84489165	84489165	3.30109
chr1	84500736	84500736	6.58322
chr1	84694915	84694915	5.28157
chr1	85651956	85651956	3.00819
chr1	86368329	86368329	3.0702
chr1	86379507	86379507	4.08919
chr1	86498797	86498797	3.04311
chr1	86994260	86994260	11.8082
chr1	87197500	87197500	3.95282
chr1	88780033	88780033	7.56609
chr1	89526037	89526037	3.04703
chr1	89735914	89735914	4.76079
chr1	90018286	90018286	5.5534
chr1	90383194	90383194	8.34576
chr1	90397589	90397589	3.27159
chr1	90811618	90811618	7.31623
chr1	91483831	91483831	3.08435
chr1	91707406	91707406	4.00791
chr1	92106632	92106632	3.56058
chr1	92111717	92111717	4.06782
chr1	92395223	92395223	3.05395
chr1	92755253	92755253	3.25504
chr1	92783547	92783547	5.48296
chr1	92882211	92882211	3.58557
chr1	93229909	93229909	7.11364
chr1	94027796	94027796	3.0103
chr1	94379133	94379133	5.98147
chr1	95541259	95541259	3.98413
chr1	96364050	96364050	4.40136
chr1	96450068	96450068	19.1627
chr1	97617171	97617171	3.19062
chr1	97894890	97894890	3.05425
chr1	98014027	98014027	4.18823
chr1	98031995	98031995	9.22537
chr1	101659451	101659451	3.01
chr1	103421556	103421556	3.57864
chr1	104618870	104618870	4.40317
chr1	104950865	104950865	8.11547
chr1	105440560	105440560	8.42402
chr1	106064542	106064542	8.22444
chr1	106064864	106064864	4.56452
chr1	106142178	106142178	3.33541
chr1	106279559	106279559	6.35354
chr1	106497842	106497842	4.83846
chr1	106498141	106498141	34.9363
chr1	106822526	106822526	4.72015
chr1	106826451	106826451	3.98233
chr1	107537460	107537460	5.25057
chr1	107588846	107588846	5.53955
chr1	107767726	107767726	3.13162
chr1	107899468	107899468	8.90688
chr1	107902587	107902587	3.48412
chr1	108649570	108649570	3.58406
chr1	109105320	109105320	3.34806
chr1	109362369	109362369	4.18883
chr1	109369499	109369499	7.29366
chr1	109675378	109675378	3.6813
chr1	109736272	109736272	5.22377
chr1	109929659	109929659	3.38388
chr1	109948765	109948765	5.56574
chr1	109983427	109983427	3.77191
chr1	113823664	113823664	9.92646
chr1	114784278	114784278	7.3653
chr1	114784642	114784642	8.17628
chr1	116046218	116046218	5.67682
chr1	118878242	118878242	6.14733
chr1	118905521	118905521	4.25717
chr1	119400217	119400217	3.0702
chr1	119794531	119794531	5.93601
chr1	120758323	120758323	6.13258
chr1	120916440	120916440	3.10844
chr1	120925469	120925469	6.58503
chr1	121466506	121466506	3.76167
chr1	121551711	121551711	8.17597
chr1	122082282	122082282	9.69648
chr1	122082696	122082696	8.21691
chr1	122128142	122128142	6.26955
chr1	122482543	122482543	4.96429
chr1	122882073	122882073	20.2587
chr1	125085090	125085090	9.78889
chr1	125189191	125189191	3.93597
chr1	126287590	126287590	3.49767
chr1	126896790	126896790	3.37966
chr1	126897120	126897120	4.27041
chr1	127424568	127424568	3.30079
chr1	128236668	128236668	4.32309
chr1	128298134	128298134	5.50554
chr1	128950900	128950900	4.9384
chr1	128975797	128975797	6.38424
chr1	129963389	129963389	3.87606
chr1	131587055	131587055	13.2565
chr1	131711727	131711727	4.48234
chr1	132523273	132523273	3.41609
chr1	132528883	132528883	3.52506
chr1	133164964	133164964	4.15933
chr1	133278758	133278758	3.80111
chr1	133719009	133719009	3.4191
chr1	135019169	135019169	3.11596
chr1	136863432	136863432	5.30204
chr1	137374885	137374885	6.79184
chr1	137453969	137453969	7.98934
chr1	137514943	137514943	7.19341
chr1	137691383	137691383	4.74062
chr1	139079250	139079250	3.26015
chr1	139352879	139352879	4.04885
chr1	139438603	139438603	7.06728
chr1	139986261	139986261	3.22132
chr1	140385357	140385357	8.9421
chr1	140748191	140748191	5.45075
chr1	141610041	141610041	27.7679
chr1	141717270	141717270	4.19214
chr1	141717677	141717677	3.21319
chr1	141954647	141954647	5.3201
chr1	142865069	142865069	4.0931
chr1	142956664	142956664	11.4464
chr1	142956889	142956889	5.26291
chr1	143392073	143392073	3.6241
chr1	143646099	143646099	10.0156
chr1	143828127	143828127	3.56028
chr1	144421642	144421642	14.2748
chr1	146230769	146230769	5.16086
chr1	146955925	146955925	3.10151
chr1	147446768	147446768	4.01183
chr1	147447148	147447148	16.932
chr1	147969163	147969163	9.32079
chr1	147969537	147969537	18.4552
chr1	148249542	148249542	3.96818
chr1	148262660	148262660	6.71267
chr1	148700707	148700707	3.10934
chr1	148953441	148953441	8.41108
chr1	149010949	149010949	15.4052
chr1	149089097	149089097	6.79214
chr1	149405527	149405527	3.82158
chr1	149448944	149448944	11.6664
chr1	149450015	149450015	11.4425
chr1	149450260	149450260	3.00157
chr1	151807479	151807479	4.41912
chr1	151928572	151928572	4.76199
chr1	152536644	152536644	5.5817
chr1	152966383	152966383	4.355
chr1	153011672	153011672	3.96758
chr1	153108004	153108004	20.2581
chr1	154300075	154300075	3.3911
chr1	154917658	154917658	7.71781
chr1	154961344	154961344	3.52175
chr1	154995871	154995871	3.92633
chr1	155000610	155000610	5.07266
chr1	155188781	155188781	14.4371
chr1	155704383	155704383	3.50068
chr1	156263587	156263587	4.04885
chr1	156676380	156676380	3.89774
chr1	157457980	157457980	5.02178
chr1	157462461	157462461	5.77827
chr1	158657155	158657155	5.89567
chr1	159580552	159580552	8.4168
chr1	160177995	160177995	4.41099
chr1	160307305	160307305	3.86161
chr1	160533605	160533605	4.7054
chr1	162646260	162646260	9.78378
chr1	163337981	163337981	4.03952
chr1	163338644	163338644	5.24906
chr1	164788007	164788007	10.4876
chr1	165593691	165593691	5.53624
chr1	165754374	165754374	3.29959
chr1	165824272	165824272	3.03408
chr1	166846791	166846791	5.68766
chr1	167075977	167075977	3.86432
chr1	167908621	167908621	4.43267
chr1	167926801	167926801	4.02959
chr1	168001461	168001461	3.38328
chr1	168089225	168089225	5.2328
chr1	168924399	168924399	9.36324
chr1	168924704	168924704	12.3398
chr1	169156313	169156313	5.63197
chr1	169157683	169157683	9.2353
chr1	169491708	169491708	4.85712
chr1	169848760	169848760	7.68289
chr1	170015064	170015064	3.30109
chr1	170478358	170478358	3.8866
chr1	170503169	170503169	3.76197
chr1	171085892	171085892	3.24811
chr1	172071765	172071765	4.38119
chr1	172282975	172282975	3.87606
chr1	173369804	173369804	4.53411
chr1	173562983	173562983	5.25026
chr1	173942898	173942898	7.25512
chr1	174926743	174926743	11.9325
chr1	175194226	175194226	7.08534
chr1	175259336	175259336	3.68972
chr1	175333301	175333301	4.63255
chr1	175333545	175333545	4.26018
chr1	175431610	175431610	6.18195
chr1	175620038	175620038	4.86585
chr1	176573944	176573944	6.76986
chr1	176849580	176849580	4.30443
chr1	176994355	176994355	7.34995
chr1	176994866	176994866	3.72193
chr1	177039492	177039492	4.99138
chr1	177426279	177426279	3.45281
chr1	177428008	177428008	3.0106
chr1	177636669	177636669	3.08285
chr1	178360010	178360010	3.01
chr1	178919503	178919503	10.03
chr1	179912749	179912749	4.33634
chr1	180362346	180362346	7.19311
chr1	180468314	180468314	30.8267
chr1	181407488	181407488	4.01965
chr1	181524029	181524029	20.3626
chr1	181876824	181876824	3.6819
chr1	181877198	181877198	5.73011
chr1	181880804	181880804	3.26256
chr1	182047219	182047219	6.80147
chr1	183082689	183082689	3.0094
chr1	184882922	184882922	4.20148
chr1	184923058	184923058	3.95644
chr1	185493646	185493646	4.39383
chr1	185573310	185573310	3.11355
chr1	185619183	185619183	4.74363
chr1	188183061	188183061	5.22468
chr1	188525070	188525070	3.04281
chr1	188567704	188567704	3.448
chr1	188725315	188725315	4.28546
chr1	189218056	189218056	6.47485
chr1	189630185	189630185	3.48382
chr1	190192304	190192304	3.96125
chr1	190496166	190496166	3.96125
chr1	190844402	190844402	6.00826
chr1	190948162	190948162	4.70841
chr1	190948959	190948959	3.05967
chr1	192544478	192544478	4.62141
chr1	193348746	193348746	4.6467
chr1	193689730	193689730	7.15548
chr1	194678082	194678082	3.63072
chr1	194682212	194682212	5.58441
chr10	3139856	3139856	7.95351
chr10	3140072	3140072	7.71269
chr10	3257593	3257593	7.95351
chr10	3266265	3266265	7.08595
chr10	3281265	3281265	3.87215
chr10	3411807	3411807	4.52027
chr10	3486166	3486166	3.35648
chr10	3536534	3536534	4.1512
chr10	3549575	3549575	4.40738
chr10	3562562	3562562	4.40347
chr10	3650720	3650720	6.89298
chr10	3694053	3694053	6.49141
chr10	3715755	3715755	12.7784
chr10	3720551	3720551	3.57714
chr10	3944068	3944068	3.03258
chr10	4053465	4053465	6.71026
chr10	5448139	5448139	5.79302
chr10	5499875	5499875	3.87516
chr10	5506052	5506052	3.68611
chr10	6908297	6908297	3.58768
chr10	6998973	6998973	11.2931
chr10	7285754	7285754	4.80895
chr10	8304452	8304452	3.11024
chr10	8589319	8589319	3.5651
chr10	9233982	9233982	6.67685
chr10	9416777	9416777	3.40465
chr10	9590935	9590935	3.67497
chr10	10435197	10435197	4.52809
chr10	10656261	10656261	6.61273
chr10	10656857	10656857	5.79122
chr10	10790666	10790666	4.4998
chr10	11036030	11036030	5.42968
chr10	11438580	11438580	6.44716
chr10	11570864	11570864	4.00942
chr10	13837126	13837126	5.64612
chr10	14077080	14077080	5.24876
chr10	15727018	15727018	3.57714
chr10	16052635	16052635	21.8584
chr10	16123986	16123986	5.60759
chr10	16537924	16537924	33.8842
chr10	17129573	17129573	5.79332
chr10	17932390	17932390	3.43535
chr10	18325566	18325566	4.84297
chr10	19427045	19427045	3.57413
chr10	19454346	19454346	6.76896
chr10	20058122	20058122	5.70903
chr10	20944775	20944775	4.58439
chr10	21747108	21747108	6.4604
chr10	22343669	22343669	8.32167
chr10	22343900	22343900	6.0784
chr10	22880457	22880457	3.95614
chr10	23963577	23963577	3.3598
chr10	25428780	25428780	5.43781
chr10	26114665	26114665	4.95827
chr10	26567774	26567774	5.48416
chr10	27189186	27189186	3.7424
chr10	28215345	28215345	5.60999
chr10	28338720	28338720	6.1383
chr10	28440684	28440684	5.73853
chr10	28465951	28465951	7.19552
chr10	28586779	28586779	9.95566
chr10	28587003	28587003	9.82803
chr10	29433236	29433236	3.22524
chr10	29818521	29818521	4.97843
chr10	30778488	30778488	4.16957
chr10	31632126	31632126	3.90737
chr10	32826311	32826311	5.63257
chr10	33679982	33679982	3.43325
chr10	34550908	34550908	3.8294
chr10	35342377	35342377	3.81917
chr10	35466240	35466240	5.75419
chr10	35586422	35586422	5.4658
chr10	36471360	36471360	35.0516
chr10	36750212	36750212	6.59677
chr10	37401331	37401331	7.64977
chr10	37401538	37401538	5.51336
chr10	37440717	37440717	4.16866
chr10	37627058	37627058	17.1873
chr10	37684383	37684383	3.41458
chr10	37779920	37779920	10.7618
chr10	37788251	37788251	7.67897
chr10	37908429	37908429	12.3687
chr10	38855375	38855375	7.49053
chr10	40028318	40028318	5.24816
chr10	41227825	41227825	3.33902
chr10	41294854	41294854	6.9252
chr10	42214377	42214377	3.05636
chr10	42557810	42557810	3.19303
chr10	42633073	42633073	7.26686
chr10	42873454	42873454	4.28396
chr10	43034952	43034952	3.01
chr10	43919158	43919158	3.76709
chr10	45410844	45410844	10.5192
chr10	45473348	45473348	3.14396
chr10	46087977	46087977	3.72464
chr10	46227022	46227022	12.04
chr10	46227297	46227297	8.55046
chr10	46229766	46229766	7.22321
chr10	46296155	46296155	6.02211
chr10	46298435	46298435	6.10037
chr10	46458805	46458805	7.31774
chr10	46534618	46534618	23.6342
chr10	47369652	47369652	3.94951
chr10	48443970	48443970	4.19877
chr10	48473111	48473111	6.02331
chr10	49237595	49237595	7.44477
chr10	49441597	49441597	29.7851
chr10	49709981	49709981	5.5543
chr10	49993826	49993826	3.41187
chr10	50711405	50711405	27.3341
chr10	50711960	50711960	8.34636
chr10	51176117	51176117	8.07513
chr10	51789484	51789484	5.04948
chr10	51961700	51961700	6.10007
chr10	52036916	52036916	3.77823
chr10	52288191	52288191	3.1575
chr10	52752177	52752177	3.26317
chr10	54063049	54063049	3.3911
chr10	55511176	55511176	6.86981
chr10	55713570	55713570	3.70267
chr10	56567030	56567030	7.31533
chr10	57037894	57037894	6.26835
chr10	57313950	57313950	4.7355
chr10	58842102	58842102	17.3207
chr10	58992565	58992565	3.14305
chr10	59106512	59106512	3.26648
chr10	59712307	59712307	3.71802
chr10	59771633	59771633	6.77197
chr10	59772121	59772121	4.56753
chr10	59772635	59772635	3.7111
chr10	60151414	60151414	5.00613
chr10	60211834	60211834	4.93509
chr10	60376909	60376909	7.82166
chr10	61065491	61065491	4.69336
chr10	61372530	61372530	5.11269
chr10	61372751	61372751	3.83542
chr10	61531142	61531142	6.0787
chr10	63839058	63839058	8.96016
chr10	63981433	63981433	3.19122
chr10	64118950	64118950	3.36431
chr10	65379936	65379936	5.07055
chr10	65772126	65772126	4.80053
chr10	66256586	66256586	3.1861
chr10	66942156	66942156	3.21169
chr10	67001369	67001369	3.34685
chr10	67322662	67322662	17.3237
chr10	68065866	68065866	7.59529
chr10	68203503	68203503	3.48322
chr10	69237504	69237504	3.12559
chr10	69238019	69238019	6.31501
chr10	69701452	69701452	4.10966
chr10	69892399	69892399	3.00789
chr10	70032126	70032126	8.81867
chr10	70186330	70186330	3.07713
chr10	70497200	70497200	4.48565
chr10	70945290	70945290	3.94891
chr10	71412788	71412788	10.8901
chr10	71601837	71601837	4.40226
chr10	71679476	71679476	4.01393
chr10	71964036	71964036	6.371
chr10	72326779	72326779	13.4055
chr10	72353670	72353670	3.28996
chr10	72623762	72623762	8.15942
chr10	73930896	73930896	5.43299
chr10	74019526	74019526	3.5669
chr10	75082622	75082622	3.49707
chr10	75135241	75135241	4.48444
chr10	75225285	75225285	4.84508
chr10	76761325	76761325	4.63646
chr10	76810178	76810178	3.14847
chr10	76902825	76902825	4.84327
chr10	76903200	76903200	5.06965
chr10	77120383	77120383	3.38358
chr10	77374976	77374976	7.3653
chr10	77397258	77397258	4.39564
chr10	77549137	77549137	4.62111
chr10	77643412	77643412	3.98202
chr10	78360650	78360650	5.3484
chr10	78519914	78519914	13.323
chr10	79575924	79575924	4.26018
chr10	79715156	79715156	3.26015
chr10	80321903	80321903	3.04492
chr10	80415782	80415782	5.66237
chr10	80686827	80686827	3.17135
chr10	80864636	80864636	3.01903
chr10	80911648	80911648	4.9974
chr10	81259620	81259620	5.17561
chr10	81407740	81407740	4.50521
chr10	81420446	81420446	8.9445
chr10	83143298	83143298	4.29359
chr10	83165290	83165290	7.24248
chr10	83625000	83625000	3.35558
chr10	83629291	83629291	6.12235
chr10	86077462	86077462	4.25476
chr10	87581274	87581274	3.20838
chr10	87711972	87711972	3.98233
chr10	89665269	89665269	10.0324
chr10	89665894	89665894	8.17507
chr10	91387494	91387494	3.24811
chr10	93424141	93424141	3.56841
chr10	93431111	93431111	3.68852
chr10	94013395	94013395	3.70267
chr10	94353042	94353042	4.18974
chr10	95574707	95574707	3.38508
chr10	95643931	95643931	3.28996
chr10	96085954	96085954	7.26536
chr10	96089911	96089911	3.71471
chr10	96090591	96090591	15.4004
chr10	97035012	97035012	4.5591
chr10	97219694	97219694	5.77797
chr10	98258312	98258312	3.77763
chr10	99061579	99061579	6.24186
chr10	99061780	99061780	9.05739
chr10	99608640	99608640	15.3899
chr10	100096738	100096738	5.22377
chr10	101189396	101189396	7.4821
chr10	101201906	101201906	5.40168
chr10	101374018	101374018	6.82134
chr10	101399383	101399383	8.13684
chr10	102084609	102084609	8.95986
chr10	102680994	102680994	3.3604
chr10	104275032	104275032	5.57598
chr10	104713680	104713680	4.92696
chr10	104814170	104814170	9.86054
chr10	105025532	105025532	6.517
chr10	105506571	105506571	5.19457
chr10	105705015	105705015	6.86077
chr10	105705392	105705392	3.05335
chr10	106122037	106122037	6.96553
chr10	106122847	106122847	6.46251
chr10	106123161	106123161	11.1842
chr10	106202753	106202753	7.2771
chr10	106290156	106290156	18.4375
chr10	106290986	106290986	35.6254
chr10	106378262	106378262	3.19212
chr10	106510085	106510085	4.10545
chr10	107339246	107339246	5.53504
chr10	107814301	107814301	7.29817
chr10	108655300	108655300	6.60038
chr10	108763904	108763904	6.54861
chr10	108832017	108832017	4.98777
chr10	108935279	108935279	8.96046
chr10	109189297	109189297	3.10844
chr10	109383603	109383603	3.12048
chr10	109480255	109480255	3.8291
chr10	109573163	109573163	8.45322
chr10	109573434	109573434	16.7529
chr10	109803669	109803669	5.86346
chr10	109904019	109904019	3.1849
chr10	110939976	110939976	3.7716
chr10	111417572	111417572	3.86402
chr10	112378335	112378335	8.45744
chr10	112649247	112649247	9.48455
chr10	113973035	113973035	6.58292
chr10	114266144	114266144	5.73161
chr10	114870845	114870845	9.59955
chr10	114871333	114871333	10.9599
chr10	114890934	114890934	11.0854
chr10	114914183	114914183	15.6388
chr10	115028685	115028685	4.14518
chr10	115050536	115050536	3.507
chr10	115050889	115050889	8.03088
chr10	115180726	115180726	3.66745
chr10	115181204	115181204	15.2228
chr10	115570099	115570099	3.67708
chr10	116822796	116822796	16.243
chr10	116871828	116871828	3.65481
chr10	117916437	117916437	3.35408
chr10	118564961	118564961	5.7882
chr10	119016328	119016328	4.4119
chr10	119132734	119132734	7.86682
chr10	120064022	120064022	3.17135
chr10	120752025	120752025	4.18913
chr10	120834705	120834705	3.89232
chr10	121198171	121198171	9.1486
chr10	121386538	121386538	3.72495
chr10	121389834	121389834	5.64883
chr10	121408551	121408551	4.13766
chr10	122005729	122005729	3.51121
chr10	122440193	122440193	4.88933
chr10	122564119	122564119	4.63646
chr10	123142695	123142695	4.4134
chr10	123579213	123579213	5.68284
chr10	124227252	124227252	3.2433
chr10	125100345	125100345	10.8964
chr10	125742300	125742300	15.5828
chr10	125743450	125743450	6.22109
chr10	125811205	125811205	7.69854
chr10	127276321	127276321	3.42331
chr10	127710484	127710484	7.90083
chr10	128956422	128956422	3.38298
chr10	129623426	129623426	7.28613
chr11	3724076	3724076	7.51762
chr11	3998593	3998593	6.28641
chr11	4299966	4299966	3.60815
chr11	5314941	5314941	3.34234
chr11	5892438	5892438	6.03746
chr11	6403021	6403021	5.40529
chr11	6504399	6504399	3.53319
chr11	6644824	6644824	7.17234
chr11	6969191	6969191	12.3395
chr11	7073790	7073790	3.02445
chr11	7673041	7673041	4.57325
chr11	8065332	8065332	5.87791
chr11	8066066	8066066	6.80719
chr11	8148352	8148352	4.98777
chr11	8209278	8209278	3.06418
chr11	8495734	8495734	5.8174
chr11	8660052	8660052	8.2133
chr11	9126855	9126855	3.11476
chr11	12381573	12381573	4.82431
chr11	17658484	17658484	3.63855
chr11	17763644	17763644	3.28303
chr11	17764331	17764331	4.69366
chr11	17768645	17768645	14.3739
chr11	17769153	17769153	10.6724
chr11	18076030	18076030	5.03713
chr11	18396506	18396506	3.24029
chr11	19531846	19531846	3.85078
chr11	19942119	19942119	3.35378
chr11	21824718	21824718	3.41218
chr11	21825161	21825161	5.72378
chr11	21885597	21885597	3.34143
chr11	21922594	21922594	6.04739
chr11	22001742	22001742	3.86944
chr11	22602213	22602213	4.84387
chr11	24134088	24134088	7.25844
chr11	24197002	24197002	5.50975
chr11	24422569	24422569	3.34836
chr11	24674058	24674058	5.1145
chr11	24694125	24694125	5.13407
chr11	25999878	25999878	3.03769
chr11	28730353	28730353	9.62664
chr11	28733729	28733729	4.72376
chr11	29351022	29351022	11.3603
chr11	30553576	30553576	10.9882
chr11	30943786	30943786	5.51547
chr11	31796442	31796442	3.65751
chr11	31999885	31999885	3.93777
chr11	32020070	32020070	3.56118
chr11	32326325	32326325	8.00529
chr11	32331365	32331365	3.79689
chr11	32349833	32349833	5.00673
chr11	32622056	32622056	4.02989
chr11	32857553	32857553	3.49255
chr11	32976777	32976777	6.6332
chr11	33217824	33217824	3.18851
chr11	33732567	33732567	5.41011
chr11	33824908	33824908	6.02451
chr11	35063626	35063626	3.98564
chr11	35337660	35337660	3.60604
chr11	35663883	35663883	4.75025
chr11	35664325	35664325	3.42843
chr11	36106789	36106789	5.47513
chr11	36138083	36138083	5.78279
chr11	36415379	36415379	15.3134
chr11	36492447	36492447	4.01785
chr11	36566333	36566333	5.76171
chr11	36653859	36653859	6.77047
chr11	36654134	36654134	3.55968
chr11	37736258	37736258	3.24601
chr11	39071585	39071585	13.5656
chr11	39228506	39228506	18.9598
chr11	39868761	39868761	7.05133
chr11	41645152	41645152	4.09461
chr11	42845974	42845974	3.21289
chr11	42939511	42939511	4.75657
chr11	43055192	43055192	4.14759
chr11	43519028	43519028	8.78315
chr11	43610085	43610085	4.77012
chr11	44806813	44806813	6.32464
chr11	45026920	45026920	3.85619
chr11	45264119	45264119	6.4309
chr11	45264362	45264362	8.05918
chr11	45409686	45409686	7.29275
chr11	45464674	45464674	4.05427
chr11	47953521	47953521	3.50098
chr11	50059233	50059233	5.47363
chr11	50441930	50441930	5.0564
chr11	50540394	50540394	4.61238
chr11	51429118	51429118	4.67981
chr11	52939863	52939863	12.4371
chr11	53025880	53025880	8.12811
chr11	53495724	53495724	4.82431
chr11	53539296	53539296	3.09188
chr11	54724635	54724635	5.34027
chr11	56556567	56556567	7.52966
chr11	56999880	56999880	3.17256
chr11	59636338	59636338	3.42963
chr11	60231580	60231580	3.27159
chr11	60385156	60385156	6.32735
chr11	61468806	61468806	5.19126
chr11	62652720	62652720	3.25052
chr11	64259049	64259049	4.20659
chr11	65365867	65365867	3.57864
chr11	65779998	65779998	7.02724
chr11	65839075	65839075	7.35356
chr11	65839287	65839287	3.64517
chr11	66394511	66394511	12.5921
chr11	67072813	67072813	8.35599
chr11	67502043	67502043	4.71353
chr11	67664494	67664494	4.82009
chr11	68220211	68220211	3.38508
chr11	71675950	71675950	5.5519
chr11	71891375	71891375	13.2291
chr11	72273549	72273549	5.47333
chr11	72397275	72397275	3.0988
chr11	72526364	72526364	3.28243
chr11	72564452	72564452	7.47638
chr11	73076545	73076545	7.02845
chr11	73193273	73193273	9.90238
chr11	75469684	75469684	4.09341
chr11	75895290	75895290	4.28396
chr11	76372740	76372740	3.35438
chr11	76469817	76469817	3.38388
chr11	76639456	76639456	3.47509
chr11	76639786	76639786	3.4495
chr11	76861384	76861384	7.71871
chr11	77150629	77150629	4.06481
chr11	78525028	78525028	6.33217
chr11	79020199	79020199	5.07025
chr11	82234208	82234208	3.39201
chr11	82237623	82237623	7.12327
chr11	82930742	82930742	4.19034
chr11	85509530	85509530	4.355
chr11	86898574	86898574	3.30471
chr11	87568419	87568419	3.45312
chr11	87573955	87573955	4.42635
chr11	87760494	87760494	3.74511
chr11	90195186	90195186	4.19214
chr11	90225785	90225785	5.06995
chr11	90678165	90678165	6.77227
chr11	91462430	91462430	3.98142
chr11	91492741	91492741	3.89232
chr11	93230263	93230263	14.5614
chr11	93250028	93250028	3.19724
chr11	93435207	93435207	5.58802
chr11	93443960	93443960	5.53684
chr11	93583345	93583345	3.57594
chr11	94130942	94130942	3.45402
chr11	94168410	94168410	3.04943
chr11	95028285	95028285	3.28243
chr11	98059762	98059762	4.51816
chr11	98655162	98655162	3.7996
chr11	98738779	98738779	3.96788
chr11	100066652	100066652	3.09278
chr11	102245273	102245273	5.29632
chr11	103051536	103051536	5.68074
chr11	103246527	103246527	5.68856
chr11	103658404	103658404	4.59462
chr11	103790232	103790232	4.74574
chr11	104096697	104096697	3.38388
chr11	104190206	104190206	4.16656
chr11	104302759	104302759	3.67588
chr11	105445927	105445927	6.40231
chr11	105920558	105920558	3.57744
chr11	105922801	105922801	5.97394
chr11	106356082	106356082	4.62081
chr11	106741429	106741429	3.77732
chr11	106816545	106816545	5.0573
chr11	107094018	107094018	6.60972
chr11	107445560	107445560	5.18313
chr11	108128758	108128758	4.20117
chr11	108204449	108204449	4.81106
chr11	108926557	108926557	11.6881
chr11	111704917	111704917	8.63234
chr11	111961256	111961256	11.1908
chr11	112811721	112811721	4.55097
chr11	113029358	113029358	3.20657
chr11	113421898	113421898	3.67437
chr11	113516374	113516374	3.5958
chr11	113584269	113584269	8.76449
chr11	114185646	114185646	5.40138
chr11	114232024	114232024	3.64397
chr11	114686255	114686255	9.35631
chr11	114714696	114714696	5.41673
chr11	115888223	115888223	6.78522
chr11	115982821	115982821	3.57774
chr11	116389317	116389317	14.6707
chr11	117546011	117546011	4.0621
chr11	117871201	117871201	3.64397
chr11	117880539	117880539	3.59671
chr11	118342713	118342713	3.18791
chr11	118365310	118365310	4.40497
chr11	118569991	118569991	3.51121
chr11	118601617	118601617	7.101
chr11	118729636	118729636	8.84516
chr11	118758478	118758478	3.48472
chr11	118838421	118838421	3.0097
chr11	118861510	118861510	4.80655
chr11	118883425	118883425	3.70959
chr11	119150779	119150779	5.18885
chr11	119331284	119331284	8.63414
chr11	119551060	119551060	4.35259
chr11	120023090	120023090	10.5538
chr11	121112549	121112549	4.33875
chr11	121631598	121631598	10.8744
chr12	3674085	3674085	3.75415
chr12	5091558	5091558	5.32913
chr12	5122289	5122289	4.10635
chr12	5186839	5186839	4.64158
chr12	5364193	5364193	4.56964
chr12	5744309	5744309	7.85899
chr12	5856661	5856661	14.4585
chr12	5997561	5997561	12.0927
chr12	5999247	5999247	4.4417
chr12	7336026	7336026	5.70392
chr12	8008380	8008380	3.77913
chr12	8439615	8439615	7.55766
chr12	8519552	8519552	4.84327
chr12	8620163	8620163	4.57535
chr12	9113845	9113845	3.36491
chr12	10438364	10438364	3.4772
chr12	10438730	10438730	8.14828
chr12	10730158	10730158	8.02727
chr12	11337067	11337067	3.08405
chr12	12611167	12611167	4.93177
chr12	12643703	12643703	3.40796
chr12	12768783	12768783	4.22526
chr12	13612279	13612279	5.24816
chr12	13766729	13766729	5.73191
chr12	14860014	14860014	7.64586
chr12	14860338	14860338	6.2247
chr12	14871576	14871576	21.8581
chr12	15218741	15218741	3.35498
chr12	15584907	15584907	7.61305
chr12	15898723	15898723	8.24672
chr12	16099059	16099059	5.00854
chr12	16145747	16145747	3.34806
chr12	16270938	16270938	5.8448
chr12	16548880	16548880	3.07984
chr12	16644514	16644514	4.11719
chr12	16661711	16661711	12.1333
chr12	16683203	16683203	9.95025
chr12	17051230	17051230	4.86555
chr12	17721256	17721256	6.26203
chr12	17773975	17773975	4.99168
chr12	18610020	18610020	6.9252
chr12	20920791	20920791	9.27443
chr12	20921172	20921172	14.2116
chr12	21159946	21159946	3.56118
chr12	21316367	21316367	3.42843
chr12	24469175	24469175	3.00849
chr12	24758527	24758527	4.18883
chr12	24779935	24779935	3.11024
chr12	25167703	25167703	5.98598
chr12	25209036	25209036	3.26437
chr12	25830202	25830202	6.40502
chr12	25992222	25992222	7.69132
chr12	26636001	26636001	8.39934
chr12	26734722	26734722	3.36913
chr12	27118764	27118764	4.6479
chr12	28055777	28055777	4.91913
chr12	28060075	28060075	6.26865
chr12	28309470	28309470	6.70996
chr12	28784541	28784541	4.1214
chr12	28849431	28849431	5.55581
chr12	29540359	29540359	5.3472
chr12	29789504	29789504	4.7048
chr12	29824064	29824064	4.18913
chr12	29837586	29837586	4.89625
chr12	29917005	29917005	3.80291
chr12	30058236	30058236	10.5183
chr12	30852400	30852400	5.39115
chr12	31087336	31087336	9.25848
chr12	31896114	31896114	6.21657
chr12	31913833	31913833	7.35868
chr12	32906613	32906613	5.98177
chr12	33028907	33028907	3.27039
chr12	34165910	34165910	3.0103
chr12	34231948	34231948	3.80111
chr12	35000530	35000530	8.32077
chr12	35000809	35000809	6.40652
chr12	35436990	35436990	3.34806
chr12	35994324	35994324	4.793
chr12	36302510	36302510	9.15553
chr12	36303386	36303386	13.8913
chr12	37245049	37245049	4.52749
chr12	37770096	37770096	3.98323
chr12	38136528	38136528	7.64466
chr12	38451900	38451900	7.47548
chr12	38608262	38608262	17.457
chr12	40378432	40378432	4.57445
chr12	40378839	40378839	3.05154
chr12	40379215	40379215	3.40495
chr12	40828223	40828223	11.173
chr12	40973035	40973035	6.37401
chr12	41317610	41317610	3.03679
chr12	41615490	41615490	7.01641
chr12	42131497	42131497	3.56088
chr12	42339175	42339175	4.10665
chr12	42339482	42339482	3.58707
chr12	42436355	42436355	4.84478
chr12	42526148	42526148	4.18883
chr12	43552103	43552103	5.17501
chr12	43706464	43706464	3.67618
chr12	44378492	44378492	4.10515
chr12	44502004	44502004	15.8962
chr12	47140388	47140388	5.29421
chr12	47401413	47401413	8.7395
chr12	47405378	47405378	14.9482
chr12	47412437	47412437	4.58619
chr12	48832455	48832455	3.77702
chr12	49519031	49519031	8.02546
chr12	49740171	49740171	12.8067
chr12	49992929	49992929	3.98413
chr12	51018303	51018303	5.04948
chr12	51133986	51133986	11.8109
chr12	51134887	51134887	4.33453
chr12	51900732	51900732	3.48262
chr12	52752290	52752290	6.77077
chr12	53493023	53493023	3.00819
chr12	53656436	53656436	7.17264
chr12	53722354	53722354	5.20692
chr12	54456950	54456950	3.64126
chr12	54558315	54558315	3.43746
chr12	56611966	56611966	3.5663
chr12	56926326	56926326	3.1858
chr12	57194844	57194844	3.62259
chr12	57927044	57927044	5.03202
chr12	57927155	57927155	5.28849
chr12	57985954	57985954	3.0094
chr12	58363959	58363959	3.38267
chr12	58582404	58582404	5.085
chr12	59378251	59378251	6.83428
chr12	59488217	59488217	6.07689
chr12	60073315	60073315	4.41491
chr12	60800696	60800696	4.33092
chr12	60821172	60821172	5.41914
chr12	60978638	60978638	9.96018
chr12	61673505	61673505	20.5287
chr12	61912340	61912340	6.3141
chr12	61915100	61915100	11.2971
chr12	61923537	61923537	4.7945
chr12	62172093	62172093	3.13974
chr12	62380537	62380537	7.09528
chr12	62632195	62632195	8.45714
chr12	62769354	62769354	6.70153
chr12	62813036	62813036	3.51844
chr12	64450037	64450037	3.40435
chr12	65445549	65445549	4.78728
chr12	66373926	66373926	3.41218
chr12	66443435	66443435	7.00828
chr12	66888926	66888926	3.08706
chr12	66889501	66889501	6.5769
chr12	67045587	67045587	5.12805
chr12	67471208	67471208	7.50197
chr12	68547131	68547131	11.3199
chr12	68646151	68646151	4.82762
chr12	70831251	70831251	4.79902
chr12	70835516	70835516	3.1578
chr12	71770314	71770314	4.13585
chr12	71973779	71973779	3.22162
chr12	72233590	72233590	7.34182
chr12	72298451	72298451	13.4395
chr12	72327815	72327815	4.18974
chr12	72514345	72514345	6.13168
chr12	72938421	72938421	11.3205
chr12	72941791	72941791	6.82555
chr12	72958644	72958644	9.7022
chr12	73040150	73040150	7.55977
chr12	73830629	73830629	5.20932
chr12	73863140	73863140	5.26622
chr12	73874070	73874070	4.10545
chr12	73874521	73874521	3.63373
chr12	73989810	73989810	3.89744
chr12	74787896	74787896	5.21414
chr12	74825786	74825786	3.67407
chr12	75926271	75926271	4.6479
chr12	76282977	76282977	4.77554
chr12	76507997	76507997	3.93597
chr12	76519443	76519443	3.04251
chr12	77598497	77598497	3.11355
chr12	78642998	78642998	8.71422
chr12	79751916	79751916	3.57443
chr12	80223721	80223721	3.43535
chr12	80571426	80571426	3.57624
chr12	80812366	80812366	3.0112
chr12	80858479	80858479	7.45019
chr12	81110209	81110209	4.96398
chr12	81820884	81820884	12.0367
chr12	82687151	82687151	6.5188
chr12	82778045	82778045	3.77913
chr12	82962002	82962002	3.63403
chr12	83160192	83160192	10.024
chr12	83795799	83795799	6.41314
chr12	84690360	84690360	4.40286
chr12	85968618	85968618	5.04316
chr12	85987551	85987551	3.73789
chr12	85992156	85992156	12.3392
chr12	86168921	86168921	5.29873
chr12	86698150	86698150	3.60092
chr12	86790569	86790569	3.05425
chr12	86790905	86790905	3.29297
chr12	86804434	86804434	10.4307
chr12	88710256	88710256	4.51364
chr12	88850607	88850607	6.82375
chr12	88870921	88870921	3.38869
chr12	88918547	88918547	12.4747
chr12	89568862	89568862	12.0024
chr12	89569248	89569248	18.0492
chr12	89848311	89848311	6.92068
chr12	90063552	90063552	5.81891
chr12	90644142	90644142	31.5943
chr12	90955287	90955287	6.68768
chr12	90961551	90961551	4.17499
chr12	90961755	90961755	13.2447
chr12	90997730	90997730	7.85718
chr12	91607873	91607873	3.96246
chr12	91831638	91831638	13.1649
chr12	91927686	91927686	4.26258
chr12	93885875	93885875	4.33212
chr12	93979037	93979037	3.9441
chr12	93991752	93991752	6.48268
chr12	94182463	94182463	5.77255
chr12	94193466	94193466	7.15307
chr12	95094206	95094206	6.09736
chr12	95395222	95395222	5.35653
chr12	95770471	95770471	3.67407
chr12	96220736	96220736	3.05395
chr12	96323238	96323238	3.13131
chr12	97156673	97156673	9.09622
chr12	97156940	97156940	4.10454
chr12	97158543	97158543	11.5975
chr12	97529763	97529763	13.8411
chr12	97863132	97863132	5.28639
chr12	98189301	98189301	3.88901
chr12	99076118	99076118	7.37132
chr12	99441172	99441172	3.68009
chr12	99924210	99924210	3.25955
chr12	100017925	100017925	3.71862
chr12	100172678	100172678	4.99499
chr12	100498218	100498218	7.94418
chr12	100945065	100945065	8.32228
chr12	101014693	101014693	7.56007
chr12	102271729	102271729	4.10515
chr12	102289759	102289759	15.8501
chr12	102308955	102308955	3.4185
chr12	102414844	102414844	3.98172
chr12	102420716	102420716	4.59763
chr12	102587331	102587331	15.5849
chr12	102677232	102677232	4.43297
chr12	102685539	102685539	3.40856
chr12	103040306	103040306	3.50911
chr12	103180961	103180961	4.79902
chr12	103187465	103187465	4.69878
chr12	103205683	103205683	8.00198
chr12	103205900	103205900	10.9313
chr12	104438775	104438775	3.81616
chr12	104557495	104557495	4.48414
chr12	104605720	104605720	5.55521
chr12	104702331	104702331	4.14518
chr12	104793635	104793635	3.42331
chr12	105469127	105469127	5.70151
chr12	105523919	105523919	3.19092
chr12	106529323	106529323	6.69912
chr12	106597689	106597689	7.96014
chr12	106678356	106678356	6.88486
chr12	106956435	106956435	3.01391
chr12	107262630	107262630	3.19182
chr12	108826732	108826732	5.32131
chr12	108982052	108982052	3.33933
chr12	109473825	109473825	7.82768
chr12	109712119	109712119	6.55162
chr12	109712461	109712461	12.4027
chr12	110385907	110385907	6.61724
chr12	111242111	111242111	3.0091
chr12	111686955	111686955	3.79539
chr12	112939048	112939048	8.63685
chr12	116167470	116167470	3.03619
chr12	116171264	116171264	3.28815
chr12	117771311	117771311	8.79881
chr12	118836880	118836880	3.11355
chr12	118841789	118841789	4.10545
chr12	119043225	119043225	3.77793
chr12	119093602	119093602	3.04582
chr12	119762980	119762980	20.7738
chr12	119763481	119763481	15.3754
chr12	119839318	119839318	6.33789
chr12	119957249	119957249	11.6107
chr13	3258722	3258722	11.8943
chr13	5516157	5516157	5.09945
chr13	6006085	6006085	3.39201
chr13	6151188	6151188	5.2319
chr13	6364933	6364933	14.5798
chr13	6365290	6365290	6.56095
chr13	10062854	10062854	4.72798
chr13	10237475	10237475	3.9453
chr13	10619880	10619880	4.84417
chr13	10654242	10654242	3.02535
chr13	11041593	11041593	8.80332
chr13	11085082	11085082	5.1741
chr13	11338135	11338135	6.73946
chr13	11338410	11338410	5.63047
chr13	11344742	11344742	7.24579
chr13	11924926	11924926	10.0794
chr13	11950598	11950598	5.21986
chr13	12070328	12070328	4.43718
chr13	15644399	15644399	13.8441
chr13	16574245	16574245	3.1861
chr13	16620071	16620071	5.32612
chr13	16626878	16626878	4.5311
chr13	16645590	16645590	8.02727
chr13	16829899	16829899	4.46096
chr13	18175485	18175485	3.52657
chr13	18339495	18339495	7.00858
chr13	18765122	18765122	7.29335
chr13	19097314	19097314	3.83572
chr13	19718966	19718966	3.93958
chr13	20336292	20336292	3.03649
chr13	20430012	20430012	6.8978
chr13	21110664	21110664	12.6123
chr13	21902718	21902718	12.2643
chr13	23401829	23401829	4.42755
chr13	23402232	23402232	4.57716
chr13	23412619	23412619	3.5651
chr13	24605991	24605991	3.16262
chr13	25847326	25847326	3.71652
chr13	26119567	26119567	3.5669
chr13	26170915	26170915	3.22554
chr13	28787217	28787217	3.43867
chr13	29141733	29141733	3.89382
chr13	29271633	29271633	4.50521
chr13	29290756	29290756	7.88006
chr13	29356311	29356311	3.72585
chr13	29538136	29538136	3.76468
chr13	30040463	30040463	3.80713
chr13	30809395	30809395	7.63502
chr13	30827977	30827977	11.7576
chr13	31473004	31473004	5.10938
chr13	31615899	31615899	3.06629
chr13	32601455	32601455	4.06902
chr13	34089122	34089122	4.52177
chr13	34210292	34210292	5.37248
chr13	37505823	37505823	10.1212
chr13	37821569	37821569	6.04258
chr13	38672542	38672542	6.6642
chr13	40061463	40061463	18.8406
chr13	40264725	40264725	3.23457
chr13	41233459	41233459	3.44047
chr13	43077747	43077747	9.05288
chr13	43651461	43651461	5.21053
chr13	43807554	43807554	5.95407
chr13	44529390	44529390	6.74006
chr13	44673768	44673768	4.59251
chr13	45652596	45652596	7.41166
chr13	46572156	46572156	5.10878
chr13	47374807	47374807	9.14198
chr13	47399178	47399178	3.86161
chr13	47856042	47856042	3.06388
chr13	48277175	48277175	7.34483
chr13	49229859	49229859	4.80685
chr13	52510341	52510341	3.2451
chr13	52512642	52512642	4.43598
chr13	52528666	52528666	3.70237
chr13	52648637	52648637	3.54794
chr13	54008116	54008116	7.02694
chr13	54311524	54311524	3.17135
chr13	56048139	56048139	3.83873
chr13	56397736	56397736	10.3404
chr13	57616656	57616656	3.40465
chr13	57643283	57643283	3.01
chr13	57677020	57677020	8.60855
chr13	58968351	58968351	5.85443
chr13	59176203	59176203	19.8364
chr13	59534545	59534545	13.5897
chr13	59547912	59547912	3.49165
chr13	59552848	59552848	6.15998
chr13	59966676	59966676	5.06965
chr13	60455150	60455150	4.02808
chr13	60486294	60486294	3.19874
chr13	60509033	60509033	3.6238
chr13	60717624	60717624	3.51212
chr13	68996832	68996832	3.45944
chr13	69263990	69263990	4.81648
chr13	70499033	70499033	6.31982
chr13	70559133	70559133	11.3792
chr13	72170393	72170393	3.03378
chr13	72266732	72266732	4.88361
chr13	72335153	72335153	5.41583
chr13	72698500	72698500	3.93777
chr13	72698913	72698913	6.69611
chr13	72783657	72783657	3.10994
chr13	72783890	72783890	9.73682
chr13	73158268	73158268	3.09308
chr13	73472695	73472695	4.82611
chr13	73490923	73490923	4.57806
chr13	73813267	73813267	3.77793
chr13	75420975	75420975	3.70177
chr13	76311807	76311807	4.94351
chr13	77192557	77192557	4.52779
chr13	77468191	77468191	8.26869
chr13	77515918	77515918	6.21145
chr13	78190000	78190000	3.1861
chr13	78602348	78602348	11.9142
chr13	78643122	78643122	6.13319
chr13	80274150	80274150	9.65674
chr13	80410643	80410643	3.43385
chr13	80827127	80827127	7.13863
chr13	81238159	81238159	3.05545
chr13	81664546	81664546	6.89901
chr13	82372765	82372765	4.91853
chr13	82483630	82483630	3.0401
chr13	83131417	83131417	3.72464
chr13	83656279	83656279	4.12652
chr13	83884241	83884241	5.80326
chr13	84520560	84520560	8.51855
chr13	84520893	84520893	15.5964
chr13	84626551	84626551	5.26562
chr13	84761171	84761171	6.48539
chr13	85072804	85072804	3.61055
chr13	85526521	85526521	9.36896
chr13	86746218	86746218	6.66631
chr13	89528913	89528913	6.65035
chr13	89797890	89797890	4.76019
chr13	89850186	89850186	10.0574
chr13	90238627	90238627	5.31228
chr13	90711941	90711941	4.16656
chr13	91047053	91047053	8.58568
chr13	91061081	91061081	4.02598
chr13	91306211	91306211	4.42725
chr13	91536937	91536937	5.32974
chr13	91605319	91605319	5.58682
chr13	92150871	92150871	3.35618
chr13	93871962	93871962	4.29148
chr13	94169511	94169511	4.43658
chr13	94271529	94271529	3.11596
chr13	94873532	94873532	3.38508
chr13	95650123	95650123	12.4015
chr13	95986544	95986544	3.34023
chr13	95995503	95995503	4.03952
chr13	97436133	97436133	3.71772
chr13	98447942	98447942	3.94921
chr13	99152753	99152753	5.53564
chr13	99226936	99226936	7.8316
chr13	99452664	99452664	10.7889
chr13	99641940	99641940	4.95616
chr13	99773739	99773739	3.43355
chr13	99938794	99938794	8.52457
chr13	99939108	99939108	7.90083
chr13	100724214	100724214	3.07502
chr13	101219678	101219678	4.39082
chr13	101244467	101244467	5.17741
chr13	101355504	101355504	20.8045
chr13	101524411	101524411	3.1563
chr13	101848369	101848369	3.49586
chr13	102132352	102132352	9.9367
chr13	102218660	102218660	4.10725
chr13	102258346	102258346	11.2889
chr13	102518492	102518492	4.25476
chr13	103649590	103649590	6.68678
chr13	104435897	104435897	6.49653
chr13	104494690	104494690	3.10844
chr13	105482440	105482440	6.65969
chr13	107791897	107791897	6.83699
chr13	107942555	107942555	5.24424
chr13	108084264	108084264	3.45402
chr13	108390757	108390757	4.75507
chr13	108914810	108914810	3.36281
chr13	109008207	109008207	4.62141
chr13	110169782	110169782	3.04672
chr13	110816038	110816038	8.26719
chr13	110882977	110882977	3.78395
chr13	111301052	111301052	5.09523
chr13	111334368	111334368	6.71809
chr13	111778838	111778838	3.5669
chr13	112213788	112213788	4.93147
chr13	112542676	112542676	3.80683
chr13	113034409	113034409	4.86013
chr13	114145451	114145451	3.22012
chr13	114232930	114232930	3.38418
chr13	114839837	114839837	5.02299
chr13	114840134	114840134	4.35079
chr13	116380640	116380640	4.73129
chr13	116981862	116981862	3.19152
chr13	117144061	117144061	16.8739
chr13	117691581	117691581	6.87011
chr13	117722304	117722304	3.50098
chr13	117938977	117938977	5.38482
chr13	117940781	117940781	3.84506
chr13	117941149	117941149	4.16415
chr13	117941523	117941523	13.0957
chr13	117941723	117941723	4.0928
chr13	118208363	118208363	4.95827
chr13	118229698	118229698	3.67588
chr13	118283855	118283855	3.34294
chr13	118490824	118490824	16.4344
chr13	118570349	118570349	4.21924
chr13	118572826	118572826	13.2498
chr13	118759208	118759208	15.3868
chr13	119280541	119280541	6.96373
chr13	119338091	119338091	6.45228
chr13	119338427	119338427	4.05728
chr13	119626965	119626965	6.0784
chr13	119714014	119714014	9.01555
chr14	6287238	6287238	3.67407
chr14	7960675	7960675	10.2483
chr14	8008203	8008203	3.12289
chr14	8251551	8251551	7.35898
chr14	8309009	8309009	3.24902
chr14	8441376	8441376	4.07233
chr14	9597689	9597689	3.5085
chr14	10071791	10071791	5.1741
chr14	10407453	10407453	9.76963
chr14	11656505	11656505	3.19182
chr14	12060635	12060635	3.8866
chr14	12393701	12393701	3.48954
chr14	12572388	12572388	3.21319
chr14	12803266	12803266	5.13467
chr14	13267379	13267379	6.18165
chr14	14364257	14364257	5.44322
chr14	15263167	15263167	6.81351
chr14	16528849	16528849	3.0988
chr14	16639390	16639390	12.4536
chr14	16639694	16639694	5.45707
chr14	16683017	16683017	4.75477
chr14	16897230	16897230	6.44776
chr14	17733927	17733927	5.66599
chr14	17734388	17734388	5.24966
chr14	18511325	18511325	4.209
chr14	18554615	18554615	3.44378
chr14	18676046	18676046	5.07055
chr14	21252789	21252789	6.28581
chr14	21409100	21409100	9.57516
chr14	21795140	21795140	3.43566
chr14	21802726	21802726	5.7274
chr14	22061005	22061005	4.33423
chr14	22339492	22339492	6.40652
chr14	23713109	23713109	12.2501
chr14	23757595	23757595	13.9094
chr14	24647939	24647939	4.33002
chr14	24890966	24890966	3.92995
chr14	25186535	25186535	4.30744
chr14	25232045	25232045	3.26828
chr14	25513050	25513050	3.01632
chr14	25630886	25630886	6.03926
chr14	26887490	26887490	5.09614
chr14	27867579	27867579	6.0209
chr14	29223195	29223195	4.95586
chr14	29288117	29288117	6.74066
chr14	30038568	30038568	3.47148
chr14	30118899	30118899	4.07233
chr14	30428784	30428784	3.19333
chr14	31223461	31223461	5.53474
chr14	31891736	31891736	6.6341
chr14	33377493	33377493	5.1738
chr14	34106900	34106900	3.1575
chr14	34809998	34809998	3.12048
chr14	34945829	34945829	6.3126
chr14	35159421	35159421	4.10153
chr14	35250570	35250570	4.12742
chr14	35254676	35254676	11.2031
chr14	35730428	35730428	6.01036
chr14	36616656	36616656	3.96065
chr14	38702727	38702727	6.99985
chr14	39944751	39944751	5.77857
chr14	40709194	40709194	5.4354
chr14	47134128	47134128	3.11807
chr14	47765413	47765413	5.50283
chr14	48118203	48118203	3.65962
chr14	48158078	48158078	3.05846
chr14	48189524	48189524	3.28273
chr14	48289698	48289698	3.7406
chr14	48538616	48538616	5.37248
chr14	49311211	49311211	3.12258
chr14	51385865	51385865	4.12622
chr14	51481564	51481564	5.24454
chr14	51482292	51482292	8.9722
chr14	51483093	51483093	7.29275
chr14	55519123	55519123	3.37184
chr14	55618050	55618050	10.142
chr14	58688030	58688030	4.79119
chr14	60143374	60143374	5.10788
chr14	61351007	61351007	4.40407
chr14	62001697	62001697	11.4247
chr14	63154151	63154151	9.05378
chr14	63332293	63332293	3.57714
chr14	64059988	64059988	3.60604
chr14	64127486	64127486	12.0009
chr14	64127760	64127760	4.39594
chr14	64322381	64322381	3.03107
chr14	65543659	65543659	4.53201
chr14	65642109	65642109	4.2963
chr14	65656377	65656377	5.06965
chr14	66984686	66984686	3.82278
chr14	67404275	67404275	3.05846
chr14	68362280	68362280	7.93937
chr14	68847806	68847806	4.18883
chr14	70843978	70843978	4.01393
chr14	70854643	70854643	4.23971
chr14	71004956	71004956	3.31886
chr14	71501025	71501025	16.4179
chr14	71952279	71952279	5.02178
chr14	76278113	76278113	5.53474
chr14	76849337	76849337	3.26497
chr14	77255469	77255469	7.70155
chr14	77934641	77934641	8.85871
chr14	78798187	78798187	10.0884
chr14	78798710	78798710	6.0781
chr14	78799080	78799080	19.1639
chr14	78831343	78831343	10.2215
chr14	79206388	79206388	4.44591
chr14	79244746	79244746	3.13643
chr14	80232298	80232298	3.10813
chr14	80471322	80471322	4.99559
chr14	80521884	80521884	10.6393
chr14	80562330	80562330	3.19724
chr14	81196110	81196110	4.01514
chr14	81957448	81957448	4.76229
chr14	82209281	82209281	3.44408
chr14	82210604	82210604	6.08472
chr14	82313786	82313786	3.07683
chr14	83320979	83320979	4.06782
chr14	84034950	84034950	5.23612
chr14	85320834	85320834	12.6074
chr14	85432987	85432987	11.922
chr14	86510864	86510864	5.44112
chr14	86693549	86693549	3.78485
chr14	86729748	86729748	6.94536
chr14	86729971	86729971	7.64436
chr14	88249101	88249101	6.47124
chr14	88805904	88805904	4.84387
chr14	88934727	88934727	3.8577
chr14	89571030	89571030	5.18103
chr14	89632951	89632951	5.4056
chr14	89701296	89701296	9.19014
chr14	89914769	89914769	7.19432
chr14	90121260	90121260	8.9716
chr14	90945234	90945234	4.92997
chr14	91776323	91776323	6.57148
chr14	91812906	91812906	4.33784
chr14	92304677	92304677	16.3339
chr14	92674346	92674346	6.42669
chr14	93269172	93269172	6.15155
chr14	93415606	93415606	5.62986
chr14	93621403	93621403	9.95326
chr14	93786577	93786577	3.74511
chr14	94473378	94473378	9.94724
chr14	94473668	94473668	6.19399
chr14	94476170	94476170	4.28757
chr14	94930729	94930729	5.53684
chr14	95313298	95313298	17.5675
chr14	95434526	95434526	15.6412
chr14	96143308	96143308	5.77767
chr14	96145594	96145594	11.7242
chr14	96218158	96218158	33.7683
chr14	96676672	96676672	5.04526
chr14	97403423	97403423	3.14185
chr14	97855461	97855461	10.8527
chr14	97975623	97975623	15.6403
chr14	98166564	98166564	4.92365
chr14	98167353	98167353	3.90857
chr14	98442622	98442622	8.13714
chr14	99964510	99964510	8.03931
chr14	100608306	100608306	4.44591
chr14	101225937	101225937	5.47363
chr14	101245864	101245864	8.16303
chr14	101622321	101622321	3.30892
chr14	101845466	101845466	21.5462
chr14	101845810	101845810	3.61055
chr14	101904002	101904002	6.03926
chr14	102019504	102019504	4.16896
chr14	102751746	102751746	4.11207
chr14	102909143	102909143	10.4144
chr14	102979876	102979876	5.02238
chr14	103356268	103356268	3.1572
chr14	103568163	103568163	3.87125
chr14	103572120	103572120	3.0112
chr14	103940006	103940006	3.19152
chr14	104424287	104424287	4.10304
chr14	104424505	104424505	8.67267
chr14	104457157	104457157	6.93663
chr14	105284245	105284245	4.46096
chr14	106917808	106917808	3.26858
chr14	107340368	107340368	7.18227
chr14	108326679	108326679	5.50193
chr14	108331387	108331387	5.73221
chr14	108464434	108464434	5.85744
chr14	108898814	108898814	5.13587
chr14	109549674	109549674	3.08315
chr14	110468925	110468925	6.17744
chr14	110473095	110473095	9.66096
chr14	110524553	110524553	8.25304
chr14	110934946	110934946	4.05608
chr14	111680468	111680468	4.20238
chr14	111715802	111715802	7.29305
chr14	113469280	113469280	6.61212
chr14	114054014	114054014	5.36887
chr14	114061541	114061541	5.85443
chr14	114846105	114846105	3.89232
chr14	116218030	116218030	3.14095
chr14	116804941	116804941	11.2203
chr14	117049994	117049994	3.60092
chr14	117694614	117694614	10.1748
chr14	117808421	117808421	5.92156
chr14	118429411	118429411	4.45344
chr14	119294230	119294230	5.53564
chr14	119472888	119472888	3.26347
chr14	119919397	119919397	3.71772
chr14	120225884	120225884	6.59226
chr14	120415168	120415168	4.58017
chr14	120518900	120518900	3.60062
chr14	121036275	121036275	3.79569
chr14	121635251	121635251	3.72916
chr14	122215811	122215811	3.51121
chr14	122684929	122684929	9.92074
chr14	122790262	122790262	5.18193
chr14	122977717	122977717	8.26749
chr14	122978184	122978184	6.77107
chr14	123555190	123555190	6.4017
chr14	123864735	123864735	7.11846
chr14	124643002	124643002	8.34485
chr15	5003132	5003132	15.9106
chr15	6622700	6622700	3.65119
chr15	7146702	7146702	4.10214
chr15	7205155	7205155	3.1563
chr15	8634015	8634015	3.51814
chr15	8867361	8867361	8.05075
chr15	8867785	8867785	3.18068
chr15	9272055	9272055	4.01032
chr15	11366639	11366639	6.8102
chr15	11367090	11367090	3.49225
chr15	12135569	12135569	5.53203
chr15	13057415	13057415	5.17681
chr15	13193244	13193244	5.44834
chr15	14795368	14795368	29.7141
chr15	14807041	14807041	12.6664
chr15	14951396	14951396	26.7568
chr15	15120333	15120333	4.29781
chr15	16093048	16093048	3.57594
chr15	16829097	16829097	9.44301
chr15	16866915	16866915	6.15968
chr15	17262891	17262891	7.49234
chr15	17801640	17801640	5.12022
chr15	17932350	17932350	6.93392
chr15	17932781	17932781	20.6079
chr15	17935627	17935627	42.3308
chr15	18211279	18211279	5.75118
chr15	18819519	18819519	4.32731
chr15	18819837	18819837	6.03896
chr15	18820314	18820314	4.02718
chr15	18966848	18966848	5.54317
chr15	19247614	19247614	5.79513
chr15	19878980	19878980	6.98992
chr15	20923155	20923155	3.66414
chr15	20928420	20928420	8.0962
chr15	20928773	20928773	3.72464
chr15	20994755	20994755	4.89083
chr15	21004285	21004285	7.73226
chr15	21130710	21130710	3.07081
chr15	21836320	21836320	6.19158
chr15	22319134	22319134	3.98504
chr15	22344454	22344454	6.97125
chr15	22716486	22716486	12.1547
chr15	23052259	23052259	8.12781
chr15	23143129	23143129	4.00821
chr15	23515959	23515959	12.5222
chr15	23517613	23517613	17.032
chr15	23517910	23517910	7.83792
chr15	23518235	23518235	15.3065
chr15	23568845	23568845	15.5356
chr15	23592033	23592033	5.77797
chr15	23661413	23661413	10.9328
chr15	23967853	23967853	3.36371
chr15	24156811	24156811	3.19724
chr15	24157968	24157968	7.93575
chr15	24791215	24791215	7.68981
chr15	24796938	24796938	3.0097
chr15	24968874	24968874	7.82317
chr15	25046914	25046914	6.9267
chr15	25047990	25047990	3.46817
chr15	25130338	25130338	5.18073
chr15	25284542	25284542	7.40805
chr15	25634113	25634113	3.50068
chr15	25776316	25776316	5.33997
chr15	26195734	26195734	10.943
chr15	26390526	26390526	4.42815
chr15	26730610	26730610	3.38448
chr15	26922096	26922096	16.0967
chr15	27043967	27043967	7.8048
chr15	27341800	27341800	3.09429
chr15	27869225	27869225	3.46486
chr15	28467078	28467078	4.5871
chr15	28758946	28758946	4.71022
chr15	28759192	28759192	3.14065
chr15	28896737	28896737	8.82199
chr15	28902608	28902608	10.5466
chr15	30427559	30427559	3.54764
chr15	30439256	30439256	3.92874
chr15	30615545	30615545	3.18761
chr15	31061478	31061478	7.50317
chr15	31273684	31273684	4.31948
chr15	31633270	31633270	3.33842
chr15	31900562	31900562	4.08437
chr15	31960521	31960521	13.9386
chr15	32035901	32035901	4.72557
chr15	32042988	32042988	5.00643
chr15	32574661	32574661	5.02178
chr15	34238825	34238825	3.3601
chr15	34273311	34273311	4.11719
chr15	34335356	34335356	3.41338
chr15	34813507	34813507	5.01365
chr15	34820649	34820649	5.21835
chr15	35147110	35147110	3.3914
chr15	35481957	35481957	6.33638
chr15	36234795	36234795	3.49074
chr15	36373686	36373686	3.6524
chr15	36708636	36708636	3.07502
chr15	37101238	37101238	8.72024
chr15	37199020	37199020	4.18883
chr15	37419044	37419044	6.89991
chr15	37424965	37424965	4.40256
chr15	37672584	37672584	6.17653
chr15	38604093	38604093	3.78816
chr15	38894370	38894370	3.19874
chr15	39800407	39800407	4.3833
chr15	40005222	40005222	4.66867
chr15	40124480	40124480	3.69033
chr15	40387870	40387870	5.26622
chr15	40389039	40389039	7.2774
chr15	40533669	40533669	5.26381
chr15	40741847	40741847	3.89382
chr15	40969905	40969905	5.42275
chr15	41068883	41068883	6.61784
chr15	41977806	41977806	6.2238
chr15	42069519	42069519	4.41792
chr15	42256418	42256418	4.29148
chr15	42607082	42607082	3.61657
chr15	42722254	42722254	4.08919
chr15	43507433	43507433	3.52416
chr15	43507579	43507579	5.35261
chr15	43610152	43610152	4.70329
chr15	43821922	43821922	6.33156
chr15	44288892	44288892	24.1363
chr15	44679351	44679351	6.40652
chr15	45763505	45763505	3.26437
chr15	46354210	46354210	6.73735
chr15	46612473	46612473	4.63646
chr15	48328879	48328879	16.6075
chr15	48332582	48332582	15.5208
chr15	48334989	48334989	6.10429
chr15	48601209	48601209	13.6153
chr15	48618816	48618816	20.0576
chr15	49562487	49562487	11.0436
chr15	50360660	50360660	5.09614
chr15	50582987	50582987	3.3911
chr15	50802204	50802204	5.36435
chr15	51504194	51504194	3.51994
chr15	51627637	51627637	3.48352
chr15	52160336	52160336	3.40405
chr15	52166517	52166517	4.05939
chr15	53240978	53240978	15.9115
chr15	53785566	53785566	3.83693
chr15	53825767	53825767	6.49623
chr15	53998755	53998755	17.2701
chr15	53999027	53999027	22.6965
chr15	53999199	53999199	11.9054
chr15	54898397	54898397	3.63795
chr15	55310728	55310728	4.32971
chr15	55954597	55954597	4.49829
chr15	56581303	56581303	3.25082
chr15	56581593	56581593	11.8531
chr15	56617353	56617353	13.1812
chr15	56736358	56736358	10.866
chr15	57463700	57463700	4.44922
chr15	58171516	58171516	5.80416
chr15	58571930	58571930	3.49225
chr15	58591875	58591875	3.44649
chr15	59527894	59527894	9.24343
chr15	60344445	60344445	5.26592
chr15	62108217	62108217	5.0847
chr15	62121897	62121897	5.11239
chr15	62301338	62301338	3.63403
chr15	62332650	62332650	5.50463
chr15	63018163	63018163	3.11927
chr15	63218863	63218863	3.32036
chr15	64429785	64429785	6.84211
chr15	64622807	64622807	6.61814
chr15	64629258	64629258	3.38358
chr15	65306956	65306956	9.86445
chr15	66942442	66942442	3.00759
chr15	67096952	67096952	3.24601
chr15	68275862	68275862	5.39837
chr15	68721322	68721322	3.84385
chr15	69078182	69078182	6.93453
chr15	69223623	69223623	5.9044
chr15	69575978	69575978	10.0297
chr15	70516552	70516552	7.66693
chr15	72101905	72101905	3.51091
chr15	72652191	72652191	3.90075
chr15	72668432	72668432	6.54921
chr15	73518088	73518088	3.27701
chr15	73791991	73791991	3.98323
chr15	73890963	73890963	3.21319
chr15	74197744	74197744	3.69755
chr15	74423143	74423143	3.77973
chr15	74510585	74510585	3.99196
chr15	75741622	75741622	8.34365
chr15	75866306	75866306	7.83792
chr15	76407195	76407195	4.65754
chr15	76550314	76550314	3.40495
chr15	77757042	77757042	3.7403
chr15	78185111	78185111	3.72193
chr15	78194356	78194356	8.00499
chr15	78205477	78205477	4.99529
chr15	78205960	78205960	4.86615
chr15	78239698	78239698	4.06932
chr15	78319098	78319098	4.40317
chr15	78533573	78533573	5.49861
chr15	78541255	78541255	3.53108
chr15	78578372	78578372	5.53263
chr15	78606207	78606207	9.42736
chr15	78626493	78626493	6.15968
chr15	78859530	78859530	5.06935
chr15	78987043	78987043	8.71361
chr15	79796005	79796005	7.68379
chr15	79882859	79882859	4.5314
chr15	79962787	79962787	9.21031
chr15	80010334	80010334	3.03408
chr15	80228180	80228180	3.31464
chr15	81087257	81087257	3.57443
chr15	81650001	81650001	6.40742
chr15	81650424	81650424	4.36674
chr15	81650729	81650729	6.51007
chr15	82081407	82081407	3.57714
chr15	83842687	83842687	3.92664
chr15	83961286	83961286	4.77735
chr15	84962666	84962666	10.372
chr15	85577853	85577853	3.00759
chr15	85985819	85985819	4.31707
chr15	86362450	86362450	4.36012
chr15	86582418	86582418	3.03378
chr15	86996347	86996347	10.7272
chr15	87102629	87102629	4.19124
chr15	87383838	87383838	5.13828
chr15	87513880	87513880	3.76227
chr15	87549933	87549933	10.2952
chr15	87672134	87672134	5.10968
chr15	87678871	87678871	4.04825
chr15	88541123	88541123	3.1554
chr15	91020876	91020876	3.3014
chr15	91351396	91351396	8.84456
chr15	91614472	91614472	4.21653
chr15	92046228	92046228	7.56549
chr15	92142135	92142135	6.81502
chr15	93137284	93137284	7.37162
chr15	93266528	93266528	4.95586
chr15	93701232	93701232	20.2747
chr15	93960101	93960101	3.45613
chr15	94264321	94264321	3.33662
chr15	95313464	95313464	4.28908
chr15	95314206	95314206	3.28905
chr15	96570256	96570256	3.74572
chr15	102735218	102735218	6.58503
chr15	103170206	103170206	3.05606
chr16	5895783	5895783	6.26925
chr16	6085162	6085162	6.55673
chr16	6218695	6218695	10.1212
chr16	6758651	6758651	3.57654
chr16	7783296	7783296	5.15574
chr16	9751199	9751199	4.10846
chr16	9768123	9768123	3.57594
chr16	10272448	10272448	4.18853
chr16	11713649	11713649	15.5991
chr16	12035053	12035053	3.03769
chr16	12454983	12454983	3.28364
chr16	12810787	12810787	3.16774
chr16	15295103	15295103	6.31952
chr16	16543187	16543187	3.51121
chr16	17271465	17271465	3.19122
chr16	17852088	17852088	4.13706
chr16	18215088	18215088	4.33995
chr16	18786841	18786841	8.30993
chr16	19003083	19003083	8.54745
chr16	20735854	20735854	3.46004
chr16	21743181	21743181	11.3452
chr16	21836871	21836871	10.1781
chr16	21865399	21865399	3.75144
chr16	21870067	21870067	3.19573
chr16	22491943	22491943	6.17714
chr16	23334077	23334077	8.67869
chr16	23334378	23334378	11.708
chr16	24917300	24917300	3.05425
chr16	24941573	24941573	7.0131
chr16	26463442	26463442	3.86553
chr16	26549473	26549473	3.37786
chr16	26713657	26713657	4.84839
chr16	27144515	27144515	3.11054
chr16	27572819	27572819	3.60604
chr16	28761627	28761627	3.28514
chr16	28761763	28761763	3.84777
chr16	29384979	29384979	4.57686
chr16	30750043	30750043	8.27712
chr16	30792914	30792914	5.10968
chr16	30804196	30804196	7.64496
chr16	31054137	31054137	3.7406
chr16	33290172	33290172	6.73765
chr16	33410390	33410390	3.28303
chr16	33594234	33594234	10.2742
chr16	34561027	34561027	6.11091
chr16	35607444	35607444	5.54708
chr16	37355815	37355815	3.80713
chr16	37464188	37464188	3.45613
chr16	38249219	38249219	3.58707
chr16	39390160	39390160	4.11327
chr16	39533527	39533527	3.05666
chr16	39601079	39601079	5.8445
chr16	40634545	40634545	3.13162
chr16	40831703	40831703	8.15912
chr16	42158016	42158016	13.2282
chr16	42326424	42326424	4.7927
chr16	42332507	42332507	10.0761
chr16	42359925	42359925	3.98263
chr16	42360270	42360270	8.8557
chr16	42380818	42380818	4.39925
chr16	42381588	42381588	5.9631
chr16	42575767	42575767	3.76318
chr16	43945554	43945554	4.18402
chr16	43945765	43945765	5.1738
chr16	43946078	43946078	22.7314
chr16	44282855	44282855	5.4375
chr16	44486891	44486891	11.5505
chr16	44667325	44667325	12.1074
chr16	44994443	44994443	4.66627
chr16	45687015	45687015	8.7985
chr16	45693060	45693060	3.18761
chr16	45698204	45698204	3.23186
chr16	46109854	46109854	6.3126
chr16	47082112	47082112	3.71802
chr16	49615660	49615660	3.34113
chr16	49620432	49620432	3.00879
chr16	49655645	49655645	3.66805
chr16	49801470	49801470	8.21059
chr16	50010897	50010897	7.52334
chr16	52280377	52280377	3.71953
chr16	52699211	52699211	5.15574
chr16	52881086	52881086	4.35259
chr16	55185592	55185592	16.1193
chr16	55898841	55898841	4.75326
chr16	56188423	56188423	4.66295
chr16	56188659	56188659	6.64223
chr16	56296416	56296416	3.67437
chr16	56338114	56338114	3.51151
chr16	56359286	56359286	4.03049
chr16	56361198	56361198	13.6559
chr16	56396566	56396566	5.03322
chr16	56396935	56396935	3.38599
chr16	58068901	58068901	3.48954
chr16	59061625	59061625	3.8291
chr16	59805842	59805842	8.94179
chr16	60651934	60651934	4.11689
chr16	62513549	62513549	3.08285
chr16	63552524	63552524	4.86796
chr16	63552777	63552777	10.7781
chr16	63761376	63761376	6.97547
chr16	63772754	63772754	15.932
chr16	63801669	63801669	6.11091
chr16	63806286	63806286	4.33664
chr16	63948117	63948117	6.07328
chr16	64033238	64033238	4.80354
chr16	64062823	64062823	13.5981
chr16	64265445	64265445	7.20004
chr16	64318992	64318992	6.05672
chr16	64319372	64319372	15.2589
chr16	64681103	64681103	12.2745
chr16	64926587	64926587	4.5874
chr16	66765381	66765381	3.10813
chr16	66892462	66892462	13.5683
chr16	66892740	66892740	13.1153
chr16	66900899	66900899	5.72047
chr16	67183174	67183174	4.14488
chr16	67297136	67297136	11.437
chr16	67919404	67919404	5.81379
chr16	69459828	69459828	6.06997
chr16	70154678	70154678	27.2276
chr16	70154897	70154897	13.2556
chr16	70900277	70900277	3.31464
chr16	71209051	71209051	3.98263
chr16	71706120	71706120	10.3205
chr16	72584593	72584593	5.3186
chr16	72747899	72747899	7.20846
chr16	72786852	72786852	3.57654
chr16	73027872	73027872	6.55643
chr16	73035854	73035854	4.67469
chr16	73875172	73875172	6.63109
chr16	74027998	74027998	3.52958
chr16	74113349	74113349	5.82644
chr16	74203872	74203872	8.01733
chr16	74234804	74234804	3.69665
chr16	74814595	74814595	3.1286
chr16	75082967	75082967	3.87305
chr16	75865681	75865681	5.94022
chr16	76821456	76821456	11.7086
chr16	76918796	76918796	4.38902
chr16	78135725	78135725	4.4417
chr16	78725820	78725820	7.16391
chr16	78953909	78953909	6.09074
chr16	79115175	79115175	19.8216
chr16	79182530	79182530	5.35984
chr16	79276906	79276906	7.59529
chr16	79279139	79279139	4.35289
chr16	79308759	79308759	5.83456
chr16	79336619	79336619	5.50825
chr16	79451063	79451063	4.43628
chr16	79498279	79498279	6.2545
[truncated: 2,922 more rows]

## Sheet: KO_Over_CTRL_Allreps
Chromosome	Coordinate_1	Coordinate_2	-log10(Pvalue)
chr1	13136239	13136239	4.80233
chr1	14621313	14621313	7.87133
chr1	16547182	16547182	4.26018
chr1	57510870	57510870	7.17294
chr1	59222295	59222295	7.21569
chr1	69118742	69118742	3.37033
chr1	72036360	72036360	4.26379
chr1	77027818	77027818	6.3707
chr1	82158727	82158727	6.01819
chr1	83566002	83566002	5.47513
chr1	90896943	90896943	5.97545
chr1	90928753	90928753	3.18068
chr1	124035592	124035592	3.80412
chr1	131821142	131821142	10.7305
chr1	132088415	132088415	5.69428
chr1	151580498	151580498	5.36947
chr1	160577100	160577100	3.52085
chr1	162134957	162134957	4.94261
chr1	162621845	162621845	6.89449
chr1	189430653	189430653	3.42361
chr10	12174532	12174532	18.8863
chr10	18663878	18663878	3.49406
chr10	23555125	23555125	3.01933
chr10	53105665	53105665	3.14998
chr10	71037912	71037912	5.62866
chr10	87109341	87109341	3.22463
chr10	89551594	89551594	6.50616
chr10	89571718	89571718	7.42069
chr10	91001716	91001716	6.64644
chr10	92854943	92854943	7.58415
chr10	96382479	96382479	3.2135
chr10	98543809	98543809	8.72445
chr10	98943164	98943164	3.65962
chr10	126117213	126117213	7.94689
chr11	9541882	9541882	6.49141
chr11	17651849	17651849	4.63406
chr11	23202215	23202215	6.90232
chr11	35454602	35454602	3.45342
chr11	96501322	96501322	12.6219
chr11	101921519	101921519	3.85318
chr12	7560403	7560403	3.26467
chr12	13360521	13360521	3.36732
chr12	16657334	16657334	9.0884
chr12	31624508	31624508	4.21683
chr12	44417656	44417656	7.88337
chr12	44990188	44990188	10.0424
chr12	71628249	71628249	6.10609
chr12	86580433	86580433	3.53138
chr12	98668548	98668548	3.20115
chr12	104935652	104935652	4.12291
chr12	107952448	107952448	4.62081
chr13	5713422	5713422	3.43566
chr13	11515070	11515070	3.13342
chr13	12312204	12312204	3.57563
chr13	18788808	18788808	4.47481
chr13	20562760	20562760	4.21924
chr13	32158459	32158459	3.45733
chr13	37061042	37061042	3.84596
chr13	42996361	42996361	4.54074
chr13	117881056	117881056	4.52599
chr13	117918119	117918119	4.10063
chr14	9811718	9811718	6.489
chr14	22213073	22213073	6.81953
chr14	28514358	28514358	3.76017
chr14	36484226	36484226	7.67687
chr15	12073044	12073044	4.16385
chr15	42998936	42998936	3.90436
chr15	51810801	51810801	8.01342
chr15	52396949	52396949	8.47038
chr15	83300317	83300317	5.18855
chr15	92303207	92303207	4.80414
chr15	92321020	92321020	3.54884
chr15	92322380	92322380	13.5963
chr15	92360079	92360079	4.21894
chr15	92994285	92994285	3.55577
chr16	11888260	11888260	3.14787
chr16	14940977	14940977	4.30985
chr16	23254498	23254498	3.7421
chr16	35399696	35399696	5.40499
chr16	42004315	42004315	6.35595
chr16	42085603	42085603	3.01
chr16	56609466	56609466	3.63554
chr16	69634974	69634974	3.72163
chr16	76076228	76076228	6.06154
chr16	89989790	89989790	4.11598
chr16	94537013	94537013	3.04913
chr17	29129534	29129534	4.34416
chr17	45893222	45893222	3.42542
chr17	74846715	74846715	3.74301
chr17	78913016	78913016	4.65814
chr17	83523194	83523194	6.09917
chr17	84582207	84582207	6.00495
chr18	4670199	4670199	3.02114
chr18	41071520	41071520	9.40689
chr18	41628626	41628626	4.34115
chr18	49473515	49473515	3.19634
chr18	73173867	73173867	5.91614
chr18	79859908	79859908	6.36257
chr19	15230660	15230660	5.08711
chr19	15658686	15658686	4.94743
chr19	21991429	21991429	5.73221
chr19	29840844	29840844	6.72772
chr19	33761452	33761452	11.7059
chr19	34518392	34518392	7.32045
chr19	48090477	48090477	5.3195
chr19	48629686	48629686	6.48118
chr2	7480708	7480708	16.8649
chr2	12756155	12756155	3.21921
chr2	28966254	28966254	3.88118
chr2	37757906	37757906	5.47694
chr2	49280762	49280762	3.05214
chr2	73763868	73763868	3.05305
chr2	73919827	73919827	3.49797
chr2	79552119	79552119	3.3029
chr2	94945810	94945810	3.65601
chr2	107469401	107469401	3.01752
chr2	126191595	126191595	3.01542
chr2	139448713	139448713	8.7386
chr2	142545162	142545162	4.18913
chr2	142911247	142911247	3.05485
chr2	145619904	145619904	3.38057
chr2	167129748	167129748	3.29237
chr2	171713337	171713337	4.43026
chr2	174566893	174566893	4.19606
chr2	174831619	174831619	3.7412
chr3	41544522	41544522	3.41579
chr3	51096639	51096639	7.13863
chr3	53756571	53756571	3.47449
chr3	63413601	63413601	6.06365
chr3	78967052	78967052	18.6506
chr3	81735171	81735171	3.15961
chr3	81735654	81735654	3.36612
chr3	84456053	84456053	3.24209
chr3	87132042	87132042	5.28579
chr3	96488146	96488146	4.88421
chr3	96489244	96489244	15.3086
chr3	130444366	130444366	3.20326
chr3	136877025	136877025	3.92784
chr3	143736833	143736833	4.34356
chr3	144174425	144174425	3.12951
chr3	153122170	153122170	3.69544
chr4	6028068	6028068	3.93476
chr4	12984478	12984478	3.80863
chr4	32049770	32049770	9.64771
chr4	32050035	32050035	20.666
chr4	53108310	53108310	12.4241
chr4	62851753	62851753	6.24095
chr4	68275494	68275494	8.90326
chr4	69825899	69825899	4.26048
chr4	71933886	71933886	3.63403
chr4	72031793	72031793	3.55817
chr4	84488476	84488476	3.04642
chr4	86544197	86544197	4.10123
chr4	91244245	91244245	15.8799
chr4	95664568	95664568	3.17346
chr4	104284080	104284080	3.73097
chr4	126051988	126051988	3.06418
chr5	34027200	34027200	3.16172
chr5	34931874	34931874	17.9408
chr5	37932348	37932348	3.80683
chr5	50424330	50424330	8.51283
chr5	53761178	53761178	3.79177
chr5	66304816	66304816	15.8673
chr5	66553625	66553625	3.8565
chr5	98898883	98898883	3.05395
chr5	106553059	106553059	3.22463
chr5	142238328	142238328	5.2894
chr6	5756800	5756800	4.29449
chr6	23287106	23287106	6.31109
chr6	51656353	51656353	3.71892
chr6	56423142	56423142	3.41338
chr6	56455448	56455448	3.5079
chr6	63482403	63482403	3.37846
chr6	64734019	64734019	26.2312
chr6	64734497	64734497	34.5754
chr6	82469403	82469403	3.2725
chr6	106916866	106916866	11.2651
chr6	111828866	111828866	12.2603
chr6	128803138	128803138	18.2373
chr6	128803356	128803356	5.17711
chr6	137110910	137110910	4.01604
chr6	139198733	139198733	4.12622
chr6	141137144	141137144	5.49289
chr6	141352459	141352459	7.02875
chr6	143387264	143387264	4.06059
chr7	53282181	53282181	4.46608
chr7	69890776	69890776	4.5013
chr7	83686009	83686009	7.67024
chr7	95300610	95300610	24.3286
chr7	115904929	115904929	5.84901
chr8	31807961	31807961	3.07743
chr8	42698597	42698597	3.08526
chr8	58610175	58610175	3.7415
chr8	70928317	70928317	5.5245
chr8	79519129	79519129	4.31015
chr8	86302160	86302160	3.20778
chr8	96130474	96130474	7.14826
chr8	101613608	101613608	3.90737
chr8	103520731	103520731	4.36734
chr8	127774770	127774770	3.87847
chr9	23286398	23286398	3.24059
chr9	48505090	48505090	4.82461
chr9	50150336	50150336	4.76109
chr9	73520976	73520976	3.18038
chr9	91462714	91462714	3.2427
chr9	91824237	91824237	14.6948
chr9	94452960	94452960	5.09674
chr9	102410936	102410936	3.01903
chr9	112262175	112262175	3.55968
chr9	117629406	117629406	8.15972

## Sheet: ATAC_CTRL
Chromosome	Coordinate_1	Coordinate_2	-log10(Pvalue)
chr1	24612753	24612753	Inf
chrUn_JH584304	59770	59770	Inf
chr2	98662725	98662725	Inf
chr9	35305431	35305431	Inf
chr17	39845537	39845537	Inf
chr17	39848538	39848538	Inf
chr19	11965515	11965515	Inf
chr17	39848254	39848254	Inf
chr2	98667165	98667165	Inf
chr2	98662383	98662383	Inf
chr15	5116490	5116490	Inf
chr13	84348228	84348228	Inf
chr13	9093790	9093790	Inf
chr18	21300196	21300196	Inf
chr15	44428059	44428059	Inf
chr18	21300474	21300474	Inf
chr9	4309811	4309811	Inf
chr12	118301463	118301463	Inf
chr17	57247701	57247701	Inf
chr9	19622085	19622085	Inf
chr3	79629010	79629010	Inf
chr1	161876733	161876733	Inf
chr15	12204956	12204956	Inf
chr1	43933940	43933940	Inf
chr16	67620939	67620939	Inf
chr16	90143938	90143938	Inf
chr3	95624928	95624928	Inf
chr2	134644188	134644188	Inf
chr13	119690280	119690280	Inf
chr12	40223251	40223251	Inf
chr3	5576264	5576264	Inf
chr15	102405966	102405966	Inf
chr16	58408429	58408429	Inf
chr9	13827470	13827470	Inf
chr14	52279485	52279485	Inf
chr12	31950335	31950335	Inf
chr2	98666405	98666405	Inf
chr13	49341452	49341452	Inf
chr2	94158110	94158110	Inf
chr1	160906354	160906354	Inf
chr6	70844254	70844254	Inf
chr8	64733645	64733645	Inf
chr16	42875754	42875754	Inf
chr3	123508544	123508544	Inf
chr6	111866391	111866391	Inf
chr8	75033991	75033991	Inf
chr9	36767662	36767662	Inf
chr1	23256170	23256170	Inf
chr3	32708613	32708613	Inf
chr17	39845288	39845288	Inf
chr12	40222765	40222765	Inf
chr14	21500572	21500572	Inf
chr11	121673213	121673213	Inf
chr3	57736032	57736032	Inf
chr16	75766852	75766852	Inf
chr2	3283996	3283996	Inf
chr3	100922161	100922161	Inf
chr8	60983390	60983390	Inf
chr9	83834618	83834618	Inf
chr16	38088774	38088774	Inf
chr14	18271105	18271105	Inf
chr18	42275267	42275267	Inf
chr8	4166374	4166374	Inf
chr15	37961084	37961084	Inf
chr2	103073604	103073604	Inf
chr3	69127107	69127107	Inf
chr5	45450273	45450273	Inf
chr13	14063459	14063459	Inf
chr16	46010472	46010472	Inf
chr7	68749332	68749332	Inf
chr3	144205586	144205586	Inf
chr9	94538358	94538358	Inf
chr16	42875475	42875475	Inf
chr17	72836353	72836353	Inf
chr12	31950647	31950647	Inf
chr7	16615222	16615222	Inf
chr3	138143799	138143799	Inf
chr13	93303701	93303701	Inf
chr4	48279745	48279745	Inf
chr1	165461020	165461020	Inf
chr9	88482631	88482631	Inf
chr11	20542850	20542850	Inf
chr15	53346244	53346244	Inf
chr17	74528408	74528408	Inf
chr6	94700313	94700313	Inf
chr5	4758107	4758107	Inf
chr3	131564817	131564817	Inf
chr3	100922399	100922399	Inf
chr1	150393284	150393284	Inf
chr1	52233354	52233354	Inf
chr8	11555845	11555845	Inf
chr10	98914328	98914328	Inf
chr2	76648054	76648054	Inf
chr10	105841409	105841409	Inf
chr1	32172680	32172680	Inf
chr3	142882186	142882186	Inf
chr1	13372559	13372559	Inf
chr6	28480307	28480307	Inf
chr17	88066259	88066259	Inf
chr17	39843286	39843286	Inf
chr7	105400091	105400091	Inf
chr12	91849209	91849209	Inf
chr3	58525910	58525910	Inf
chr8	95081122	95081122	Inf
chr3	8667141	8667141	Inf
chr3	61363761	61363761	Inf
chr17	39844174	39844174	Inf
chr10	108162053	108162053	Inf
chr18	37935497	37935497	Inf
chr15	37007507	37007507	Inf
chr7	90457245	90457245	Inf
chr12	24831369	24831369	Inf
chr12	12904830	12904830	Inf
chr3	75956966	75956966	Inf
chr18	73572465	73572465	Inf
chr4	72200985	72200985	Inf
chr1	151428595	151428595	Inf
chr12	40446005	40446005	Inf
chr6	70844508	70844508	Inf
chr4	9669104	9669104	Inf
chr1	64121698	64121698	Inf
chr2	131262428	131262428	Inf
chr1	151344411	151344411	Inf
chr7	113513751	113513751	Inf
chr8	22060645	22060645	Inf
chr16	52031536	52031536	Inf
chr12	72085737	72085737	Inf
chr7	4739893	4739893	Inf
chr17	65885060	65885060	Inf
chr17	39843895	39843895	Inf
chr8	73353574	73353574	Inf
chr11	106084490	106084490	Inf
chr3	135438376	135438376	Inf
chr12	59219857	59219857	Inf
chr7	44986633	44986633	Inf
chr10	109011024	109011024	Inf
chr13	5861240	5861240	Inf
chr12	111813988	111813988	Inf
chr4	15265702	15265702	Inf
chr17	39845843	39845843	Inf
chr3	75557490	75557490	Inf
chr17	39847819	39847819	Inf
chr9	83441163	83441163	Inf
chr14	87141276	87141276	Inf
chr5	8422839	8422839	Inf
chrUn_JH584304	60056	60056	Inf
chr3	142701004	142701004	Inf
chr16	38089045	38089045	Inf
chr1	177441981	177441981	Inf
chr8	83972788	83972788	Inf
chr8	120589219	120589219	Inf
chr1	93803923	93803923	Inf
chr3	104511925	104511925	Inf
chr12	102757868	102757868	Inf
chr19	21272146	21272146	Inf
chr10	50592665	50592665	Inf
chr12	44269135	44269135	Inf
chr12	64965580	64965580	Inf
chr3	75557163	75557163	Inf
chr12	69184123	69184123	Inf
chr14	54517525	54517525	Inf
chr14	103346831	103346831	Inf
chr4	16164033	16164033	Inf
chr14	8172995	8172995	Inf
chr8	94037123	94037123	Inf
chr10	111164717	111164717	Inf
chr4	95052278	95052278	Inf
chr18	21001810	21001810	Inf
chr7	119895845	119895845	Inf
chr8	105860538	105860538	Inf
chr2	98665110	98665110	Inf
chr6	124829490	124829490	Inf
chr15	3995764	3995764	Inf
chr10	96616750	96616750	Inf
chr6	25809271	25809271	Inf
chr3	145924241	145924241	Inf
chr14	120477557	120477557	Inf
chr14	52257831	52257831	Inf
chr5	76951251	76951251	Inf
chr15	3995999	3995999	Inf
chr4	41348962	41348962	Inf
chr10	40349165	40349165	Inf
chr11	16951299	16951299	Inf
chr5	100429598	100429598	Inf
chr4	3938784	3938784	Inf
chr17	57247980	57247980	Inf
chr1	106759711	106759711	Inf
chr4	49521139	49521139	Inf
chr14	84443463	84443463	Inf
chr10	80399743	80399743	Inf
chr3	19188202	19188202	Inf
chr3	75556934	75556934	Inf
chr5	86172803	86172803	Inf
chr4	95967193	95967193	Inf
chr2	68861414	68861414	Inf
chr12	100725077	100725077	Inf
chr7	92875208	92875208	Inf
chr10	22731414	22731414	Inf
chr14	103650187	103650187	Inf
chr10	19591809	19591809	Inf
chr6	47753693	47753693	Inf
chr7	7298474	7298474	Inf
chr10	53596857	53596857	Inf
chr1	44102514	44102514	Inf
chr3	65392624	65392624	Inf
chr7	16875275	16875275	Inf
chr3	116662651	116662651	Inf
chr6	56923966	56923966	Inf
chr3	145118574	145118574	Inf
chr7	19131594	19131594	Inf
chr1	177983194	177983194	Inf
chr1	9545309	9545309	Inf
chr18	9450165	9450165	Inf
chr12	59012037	59012037	Inf
chr10	122884246	122884246	Inf
chr1	78657791	78657791	Inf
chr1	131527825	131527825	Inf
chr6	108213064	108213064	Inf
chr15	34082657	34082657	Inf
chr9	4309504	4309504	Inf
chr14	70577742	70577742	Inf
chr12	46819593	46819593	Inf
chr12	100187588	100187588	Inf
chr4	20343657	20343657	Inf
chr6	47595118	47595118	Inf
chr17	64331914	64331914	Inf
chr13	84571540	84571540	Inf
chr18	3337483	3337483	Inf
chr17	94749974	94749974	Inf
chr18	42262201	42262201	Inf
chr9	96324791	96324791	Inf
chr18	25168967	25168967	Inf
chr8	57487894	57487894	Inf
chr17	78736652	78736652	Inf
chr4	83417691	83417691	Inf
chr9	57076135	57076135	Inf
chr14	118137085	118137085	Inf
chr14	61440044	61440044	Inf
chr7	51862282	51862282	Inf
chr1	65179172	65179172	Inf
chr14	67715796	67715796	Inf
chr4	71765186	71765186	Inf
chr3	16183122	16183122	Inf
chr16	17132423	17132423	Inf
chr13	8885865	8885865	Inf
chr10	81545361	81545361	Inf
chr7	6362520	6362520	Inf
chr4	94603207	94603207	Inf
chr2	84678329	84678329	Inf
chr7	92670140	92670140	Inf
chr17	39847562	39847562	Inf
chr10	117846089	117846089	Inf
chr13	29986071	29986071	Inf
chr3	127837571	127837571	Inf
chr3	79628770	79628770	Inf
chr15	103272809	103272809	Inf
chr14	36968791	36968791	Inf
chr17	20945132	20945132	Inf
chr1	172633051	172633051	Inf
chr11	23255751	23255751	Inf
chr2	66256700	66256700	Inf
chr7	92874531	92874531	Inf
chr18	25168734	25168734	Inf
chr5	53998387	53998387	Inf
chr1	175692972	175692972	Inf
chr5	24685625	24685625	Inf
chr1	88277564	88277564	Inf
chr6	113077333	113077333	Inf
chr6	18848542	18848542	Inf
chr17	39844662	39844662	Inf
chr10	79854340	79854340	Inf
chr14	120478200	120478200	Inf
chr11	20201350	20201350	Inf
chr6	77979603	77979603	Inf
chr1	37997284	37997284	Inf
chr2	67565655	67565655	Inf
chr4	101647275	101647275	Inf
chr5	67847570	67847570	Inf
chr19	28011541	28011541	Inf
chr18	31634302	31634302	Inf
chr10	5823989	5823989	Inf
chr5	8623121	8623121	Inf
chr1	178187447	178187447	Inf
chr7	3644942	3644942	Inf
chr12	76404066	76404066	Inf
chr2	34771898	34771898	Inf
chr10	52382183	52382183	Inf
chr1	175692687	175692687	Inf
chr10	128566020	128566020	Inf
chr9	66795532	66795532	Inf
chr16	57121392	57121392	Inf
chr7	59228698	59228698	Inf
chr9	124423784	124423784	Inf
chr5	20882404	20882404	Inf
chr19	8819915	8819915	Inf
chr12	8500137	8500137	Inf
chr14	21500850	21500850	Inf
chr3	136669967	136669967	Inf
chr16	91729195	91729195	Inf
chr18	36560303	36560303	Inf
chr6	67037370	67037370	Inf
chr15	38300806	38300806	Inf
chr6	83831764	83831764	Inf
chr17	39844314	39844314	Inf
chr13	80885678	80885678	Inf
chr10	128696328	128696328	Inf
chr10	5805984	5805984	Inf
chr17	39845982	39845982	Inf
chr12	105032582	105032582	Inf
chr6	13677993	13677993	Inf
chr11	20201027	20201027	Inf
chr4	40143362	40143362	Inf
chr3	122984685	122984685	Inf
chr13	81783207	81783207	Inf
chr7	41633123	41633123	Inf
chr19	14598535	14598535	Inf
chr17	63863982	63863982	Inf
chr7	19715911	19715911	Inf
chr7	82866278	82866278	Inf
chr15	44619229	44619229	Inf
chr8	113635526	113635526	Inf
chr1	88277686	88277686	Inf
chr1	184034427	184034427	Inf
chr8	113635254	113635254	Inf
chr16	52453263	52453263	Inf
chr17	39846143	39846143	Inf
chr3	95625315	95625315	Inf
chr1	24613020	24613020	Inf
chr2	98666781	98666781	Inf
chr12	100725351	100725351	Inf
chr17	17625430	17625430	Inf
chr14	120478450	120478450	Inf
chr17	39843479	39843479	320.597
chr2	48949281	48949281	320.567
chr12	65074037	65074037	320.566
chr10	30842874	30842874	320.564
chr11	17159240	17159240	320.563
chr11	23255552	23255552	320.092
chr15	36793655	36793655	320.092
chr17	88530023	88530023	319.97
chr10	34282142	34282142	319.969
chr3	107333296	107333296	319.875
chr3	107696643	107696643	319.798
chr15	85634683	85634683	319.796
chr11	20332956	20332956	319.675
chr13	100015674	100015674	319.674
chr10	34019629	34019629	319.581
chr9	21546622	21546622	319.58
chr1	128102776	128102776	319.077
chr2	18392855	18392855	319.027
chr1	176814680	176814680	318.931
chr3	20057794	20057794	318.345
chr12	24572206	24572206	318.209
chr16	55895440	55895440	318.203
chr17	15564401	15564401	318.115
chr18	49832630	49832630	317.951
chr9	124424153	124424153	317.919
chr9	13827108	13827108	317.904
chr2	79635182	79635182	317.682
chr3	142395728	142395728	317.575
chr17	34603846	34603846	317.571
chr16	25059274	25059274	317.41
chr9	100546221	100546221	316.832
chr14	67716051	67716051	316.648
chr7	102210212	102210212	316.434
chr15	28025987	28025987	316.42
chr11	29692908	29692908	316.261
chr5	97111664	97111664	315.982
chr8	69716942	69716942	315.869
chr14	45658189	45658189	315.778
chr18	80470060	80470060	315.777
chr17	39844533	39844533	315.737
chr19	46761518	46761518	315.475
chr19	6363656	6363656	315.449
chr9	13827758	13827758	315.337
chr15	4026635	4026635	315.158
chr1	3671836	3671836	314.917
chr5	23433410	23433410	314.853
chr10	11149355	11149355	314.774
chr9	4376510	4376510	314.601
chr12	76404311	76404311	314.588
chr3	108911754	108911754	314.539
chr14	52104292	52104292	314.529
chr13	17805441	17805441	314.308
chr2	49840832	49840832	313.69
chr8	4677899	4677899	313.614
chr17	80062349	80062349	313.546
chr2	11778462	11778462	313.517
chr9	22156827	22156827	313.483
chr13	8996103	8996103	313.379
chr2	128818332	128818332	313.22
chr2	148672567	148672567	312.854
chr8	11555466	11555466	312.743
chr12	59219514	59219514	312.704
chr1	60180422	60180422	312.62
chr11	106084232	106084232	312.603
chr2	98666835	98666835	312.586
chr16	87432615	87432615	312.497
chr3	138443080	138443080	312.372
chr13	90089603	90089603	312.199
chr4	49632019	49632019	311.996
chr2	150904762	150904762	311.621
chr18	22985264	22985264	311.594
chr3	8923463	8923463	311.39
chr7	102210520	102210520	311.11
chr11	22287072	22287072	311.022
chr1	65186697	65186697	310.962
chr4	94979120	94979120	310.93
chr3	114030457	114030457	310.818
chr9	94538707	94538707	310.737
chr19	14598257	14598257	310.685
chr10	81496497	81496497	310.522
chr4	40722471	40722471	310.332
chr10	72654833	72654833	310.312
chr3	30995747	30995747	310.299
chr2	83644456	83644456	310.275
chr13	93304019	93304019	310.261
chr10	4386788	4386788	310.199
chr1	75479509	75479509	310.194
chr16	78376845	78376845	310.127
chr1	97770113	97770113	309.914
chr1	91459355	91459355	309.677
chr12	116047686	116047686	309.668
chr2	53192038	53192038	309.612
chr12	40223425	40223425	309.56
chr2	98667094	98667094	309.55
chr16	58727940	58727940	309.461
chr8	69625590	69625590	309.46
chr14	45219717	45219717	309.301
chr17	25920021	25920021	309.198
chr18	21001590	21001590	309.142
chr3	152210433	152210433	309.119
chr19	29522283	29522283	309.043
chr3	19894800	19894800	308.847
chr13	29986330	29986330	308.479
chr14	122474406	122474406	308.391
chr10	75517317	75517317	308.294
chr1	165460531	165460531	308.254
chr17	48409892	48409892	308.116
chr11	30161371	30161371	308.06
chr13	59769898	59769898	307.994
chr6	21949924	21949924	307.828
chr2	148681101	148681101	307.727
chr3	135438711	135438711	307.597
chr5	28072001	28072001	307.538
chr15	35155839	35155839	307.513
chr17	33760552	33760552	307.449
chr8	4325160	4325160	307.359
chr3	18683567	18683567	307.206
chr13	32801960	32801960	306.862
chr7	92561479	92561479	306.812
chr1	125560508	125560508	306.761
chr18	24020852	24020852	306.6
chr17	57031997	57031997	306.526
chr1	164307584	164307584	306.381
chr10	127290713	127290713	306.355
chr4	11156396	11156396	306.171
chr6	8209216	8209216	306.138
chr17	46705084	46705084	306.108
chr17	15704900	15704900	306.087
chr12	69724897	69724897	306.005
chr1	156036129	156036129	305.717
chr18	34931975	34931975	305.327
chr8	25602082	25602082	305.264
chr14	13284696	13284696	305.225
chr2	147013006	147013006	305.03
chr8	83955328	83955328	304.904
chr15	27681589	27681589	304.854
chr17	64332249	64332249	304.805
chr16	5013582	5013582	304.63
chr13	92354735	92354735	304.399
chr18	24020431	24020431	304.314
chr17	53366304	53366304	304.308
chr2	20969648	20969648	304.102
chr4	21727690	21727690	303.768
chr7	45814367	45814367	303.563
chr10	86705508	86705508	303.472
chr19	18631834	18631834	303.402
chr14	61172985	61172985	303.171
chr1	95313645	95313645	303.147
chr1	155973424	155973424	303.133
chr13	107890260	107890260	303.045
chr12	116405333	116405333	302.975
chr12	40445810	40445810	302.832
chr1	119837546	119837546	302.71
chr14	20929386	20929386	302.571
chr6	37870765	37870765	302.525
chr5	99979137	99979137	302.404
chr6	47754179	47754179	302.391
chr14	54893868	54893868	302.289
chr13	92355055	92355055	302.158
chr5	9161644	9161644	301.821
chr11	16508194	16508194	301.777
chr17	53366850	53366850	301.628
chr4	19709180	19709180	301.442
chr14	34673843	34673843	301.266
chr16	11254469	11254469	301.086
chr7	97332273	97332273	301.036
chr3	105053059	105053059	301.02
chr1	151755167	151755167	300.876
chr1	189688268	189688268	300.546
chr3	108591334	108591334	300.545
chr5	3596201	3596201	300.39
chr6	113306583	113306583	300.336
chr13	12258194	12258194	300.26
chr2	39008053	39008053	300.006
chr17	17234839	17234839	299.868
chr3	82358055	82358055	299.833
chr6	71493854	71493854	299.773
chr3	58414686	58414686	299.759
chr15	59315022	59315022	299.753
chr19	11965771	11965771	299.67
chr9	36767884	36767884	299.496
chr1	30873663	30873663	299.41
chr10	86705758	86705758	299.41
chr9	80164985	80164985	299.354
chr8	34965750	34965750	299.347
chr17	56079342	56079342	299.242
chr13	4609212	4609212	299.137
chr1	129006131	129006131	299.133
chr4	148591432	148591432	299.083
chr11	23256003	23256003	299.073
chr5	8997206	8997206	298.942
chr3	37419609	37419609	298.746
chr10	29362083	29362083	298.587
chr6	128438650	128438650	298.574
chr1	7397942	7397942	298.559
chr3	45378352	45378352	298.512
chr4	35225852	35225852	298.501
chr3	41083448	41083448	298.487
chr6	128200722	128200722	298.457
chr10	37141036	37141036	298.438
chr12	64917836	64917836	298.409
chr16	59604660	59604660	298.156
chr10	98915077	98915077	298.143
chr18	49755609	49755609	298.141
chr7	19715664	19715664	298.136
chr12	44210114	44210114	297.928
chr3	121292037	121292037	297.794
chr13	41605645	41605645	297.677
chr8	46211064	46211064	297.677
chr10	94688665	94688665	297.621
chr14	99298595	99298595	297.571
chr2	140671466	140671466	297.56
chr10	77259211	77259211	297.107
chr10	24869952	24869952	296.976
chr3	144570203	144570203	296.941
chr10	28074750	28074750	296.905
chr8	128685629	128685629	296.897
chr17	56831290	56831290	296.864
chr12	32820329	32820329	296.652
chr3	98427627	98427627	296.594
chr5	137628940	137628940	296.524
chr4	40143059	40143059	296.524
chr15	43477189	43477189	296.524
chr7	41633503	41633503	296.523
chr17	84957669	84957669	296.463
chr3	106721762	106721762	296.443
chr5	52833983	52833983	296.412
chr2	23156144	23156144	296.23
chr5	86065765	86065765	295.987
chr4	116221189	116221189	295.971
chr11	61175344	61175344	295.839
chr1	15805616	15805616	295.753
chr13	81711043	81711043	295.461
chr19	53142701	53142701	295.377
chr17	72836662	72836662	295.359
chr3	137864367	137864367	295.165
chr5	146221066	146221066	295.134
chr2	144011235	144011235	295.125
chr9	7837161	7837161	295.096
chr4	33248559	33248559	295.07
chr16	56717593	56717593	294.825
chr4	25281860	25281860	294.802
chr14	18238647	18238647	294.502
chr1	162570615	162570615	294.29
chr18	24603882	24603882	294.101
chr3	146404603	146404603	294.079
chr16	57231426	57231426	293.975
chr16	96128021	96128021	293.93
chr3	30602604	30602604	293.648
chr2	22895549	22895549	293.641
chr2	155517936	155517936	293.328
chr2	18064522	18064522	293.293
chr11	120573323	120573323	293.292
chr7	96474934	96474934	293.259
chr18	36559935	36559935	293.221
chr11	30026054	30026054	293.182
chr7	16098575	16098575	293.037
chr7	7298799	7298799	292.996
chr4	62408713	62408713	292.936
chr5	21701503	21701503	292.813
chr10	59951885	59951885	292.804
chr1	6214656	6214656	292.658
chr16	46497327	46497327	292.607
chr8	79639381	79639381	292.571
chr7	92874899	92874899	292.558
chr9	123529737	123529737	292.492
chr9	104002467	104002467	292.449
chr12	36157145	36157145	292.448
chr10	100487379	100487379	292.402
chr17	3114916	3114916	292.378
chr9	109931776	109931776	292.361
chr7	99381371	99381371	292.189
chr7	100607673	100607673	292.174
chr18	6765076	6765076	292.003
chr13	83721252	83721252	291.994
chr10	11281265	11281265	291.979
chr1	55237192	55237192	291.972
chr8	23208469	23208469	291.769
chr6	120858535	120858535	291.706
chr14	52019790	52019790	291.701
chr4	82513314	82513314	291.617
chr8	56551561	56551561	291.617
chr15	103240313	103240313	291.511
chr15	31531182	31531182	291.449
chr3	121291705	121291705	291.276
chr8	8661290	8661290	291.239
chr3	32396958	32396958	291.181
chr2	25224899	25224899	290.968
chr10	76961947	76961947	290.954
chr8	70212826	70212826	290.944
chr15	18052862	18052862	290.93
chr1	34439388	34439388	290.919
chr7	6727906	6727906	290.88
chr6	24956441	24956441	290.874
chr2	153741189	153741189	290.872
chr18	20896452	20896452	290.747
chr16	49699199	49699199	290.429
chr7	16400194	16400194	290.272
chr6	8259300	8259300	290.233
chr5	28071151	28071151	289.94
chr16	15637392	15637392	289.93
chr10	28345566	28345566	289.911
chr5	120613023	120613023	289.91
chr6	37442246	37442246	289.861
chr13	13954488	13954488	289.807
chr15	63998180	63998180	289.64
chr17	39847954	39847954	289.635
chr18	6516189	6516189	289.456
chr7	75455525	75455525	289.438
chr9	124425268	124425268	289.342
chr6	66535432	66535432	289.316
chr1	24678557	24678557	289.218
chr4	109202267	109202267	289.155
chr3	135438115	135438115	289.127
chr3	131303251	131303251	289.111
chr5	4104505	4104505	289.106
chr16	22857820	22857820	289.106
chr3	33800145	33800145	289.018
chr6	49218112	49218112	288.987
chr1	86359421	86359421	288.961
chr1	86526485	86526485	288.947
chr14	105897417	105897417	288.645
chr10	95940623	95940623	288.443
chr9	53536951	53536951	288.407
chr10	22746511	22746511	288.307
chr16	97962284	97962284	288.257
chr7	44929620	44929620	288.206
chr11	20543125	20543125	288.205
chr15	80711110	80711110	288.141
chr17	86254480	86254480	288.067
chr8	13677627	13677627	287.932
chr1	177796722	177796722	287.834
chr18	53862010	53862010	287.79
chr12	103388668	103388668	287.78
chr15	102518052	102518052	287.757
chr14	122534260	122534260	287.633
chr8	95080831	95080831	287.566
chr16	45158746	45158746	287.372
chr8	54530027	54530027	287.311
chr11	43681958	43681958	287.168
chr3	135423481	135423481	287.116
chr19	38054900	38054900	287.097
chr16	64851968	64851968	287.039
chr13	48546676	48546676	287.039
chr1	55052698	55052698	287.037
chr1	16657167	16657167	286.957
chr6	88518891	88518891	286.956
chr13	26155117	26155117	286.908
chr1	105990627	105990627	286.83
chr2	150136737	150136737	286.816
chr16	70314064	70314064	286.777
chr17	56256674	56256674	286.74
chr15	103239902	103239902	286.717
chr2	109890824	109890824	286.586
chr10	53629992	53629992	286.404
chr16	3884586	3884586	286.337
chr11	48817092	48817092	286.272
chr17	78937102	78937102	286.23
chr2	69206203	69206203	286.214
chr14	75787026	75787026	286.19
chr6	14900815	14900815	286.08
chr3	19163072	19163072	286.065
chr4	88094560	88094560	286.06
chr3	69316815	69316815	286.06
chr10	4387106	4387106	285.932
chr10	20312454	20312454	285.897
chr4	86857429	86857429	285.89
chr1	97662041	97662041	285.827
chr17	56079587	56079587	285.721
chr10	96616999	96616999	285.72
chr18	12973392	12973392	285.72
chr2	121413858	121413858	285.54
chr13	85189401	85189401	285.446
chr9	35570155	35570155	285.433
chr7	123369931	123369931	285.259
chr18	47368959	47368959	285.258
chr10	111298641	111298641	285.12
chr18	3337818	3337818	285.118
chr13	47043483	47043483	285.011
chr2	90745491	90745491	285.011
chr3	95015717	95015717	284.91
chr2	91265192	91265192	284.839
chr4	95053390	95053390	284.839
chr6	57535689	57535689	284.817
chr18	42511257	42511257	284.708
chr3	133091854	133091854	284.589
chr7	90130209	90130209	284.394
chr8	69717100	69717100	284.044
chr4_GL456216_random	16519	16519	283.978
chr10	116018304	116018304	283.971
chr4	16163810	16163810	283.787
chr13	113794453	113794453	283.649
chr17	53479002	53479002	283.598
chr6	83121494	83121494	283.565
chr10	53379927	53379927	283.543
chr10	81320568	81320568	283.537
chr7	24884126	24884126	283.52
chr3	152395915	152395915	283.344
chr7	89404312	89404312	283.34
chr1	7398198	7398198	283.248
chr14	51884856	51884856	283.123
chr4_GL456216_random	16242	16242	283.12
chr18	46525834	46525834	283.111
chr1	132200860	132200860	283.01
chr7	111122760	111122760	282.986
chr3	153944499	153944499	282.91
chr11	87592092	87592092	282.787
chr2	110179856	110179856	282.698
chr3	133544346	133544346	282.691
chr14	75845237	75845237	282.668
chr10	34904661	34904661	282.607
chr19	16781021	16781021	282.6
chr13	111725583	111725583	282.586
chr19	34878100	34878100	282.5
chr3	113630175	113630175	282.496
chr6	34476222	34476222	282.434
chr6	71440926	71440926	282.395
chr17	31564849	31564849	282.332
chr10	39731499	39731499	282.15
chr3	36572061	36572061	282.055
chr3	130730398	130730398	281.974
chr2	119208867	119208867	281.896
chr3	28805476	28805476	281.861
chr3	127553351	127553351	281.685
chr16	42875215	42875215	281.656
chr10	123076424	123076424	281.523
chr18	59175372	59175372	281.511
chr13	112660700	112660700	281.396
chr18	60526508	60526508	281.312
chr12	118301143	118301143	281.282
chr16	91647812	91647812	281.265
chr1	169969263	169969263	281.21
chr3	65974860	65974860	281.21
chr2	39190759	39190759	281.086
chr1	75317479	75317479	281.049
chr8	60890373	60890373	281.03
chr1	88277283	88277283	280.975
chr18	84951650	84951650	280.557
chr16	11066303	11066303	280.408
chr5	72914216	72914216	280.107
chr7	110121925	110121925	280.083
chr2	113327666	113327666	280
chr1	151755307	151755307	279.999
chr1	92934689	92934689	279.972
chr1	75192043	75192043	279.798
chr4	103114337	103114337	279.571
chrUn_JH584304	59600	59600	279.116
chr14	62761419	62761419	279.093
chr3	126596965	126596965	278.949
chr6	145211152	145211152	278.894
chr16	76373171	76373171	278.874
chr1	30950080	30950080	278.75
chr16	97962659	97962659	278.721
chr1	134415369	134415369	278.518
chr1	43098722	43098722	278.481
chr1	134955950	134955950	278.458
chr8	18846477	18846477	278.296
chr9	37208272	37208272	278.249
chr2	79414807	79414807	278.124
chr14	103070197	103070197	278.123
chr12	47164961	47164961	278.085
chr7	101108458	101108458	278.037
chr7	3693679	3693679	277.884
chr12	40037577	40037577	277.762
chr3	65528259	65528259	277.748
chr16	56029766	56029766	277.618
chr3	62507017	62507017	277.471
chr11	64978989	64978989	277.447
chr4	5724271	5724271	277.442
chr12	118302087	118302087	277.389
chr8	11008977	11008977	277.263
chr4	101647542	101647542	277.251
chr5	90224056	90224056	277.199
chr14	76504465	76504465	277.143
chr15	44619551	44619551	277.122
chr19	53529046	53529046	277.083
chr1	165236961	165236961	276.745
chr17	17624583	17624583	276.67
chr3	138143441	138143441	276.424
chr8	95702954	95702954	276.368
chr10	115384825	115384825	276.264
chr4	136310818	136310818	276.246
chr9	90114721	90114721	276.132
chr6	24665173	24665173	276.107
chr18	12974093	12974093	276.059
chr11	21572073	21572073	275.966
chr15	66239444	66239444	275.927
chr12	75596276	75596276	275.926
chr1	43827902	43827902	275.926
chr4	71518026	71518026	275.925
chr11	3193142	3193142	275.839
chr2	84715233	84715233	275.839
chr2	129198626	129198626	275.742
chr6	70792243	70792243	275.712
chr1	74284938	74284938	275.625
chr1	176814135	176814135	275.54
chr3	40894105	40894105	275.51
chr14	62837637	62837637	275.33
chr16	62847156	62847156	275.329
chr12	35047166	35047166	275.307
chr11	71019557	71019557	275.294
chr1	153899919	153899919	275.206
chr12	44269468	44269468	275.202
chr11	55469521	55469521	274.985
chr17	12916162	12916162	274.942
chr4	8535609	8535609	274.918
chr1	111864988	111864988	274.885
chr10	40302316	40302316	274.885
chr17	3557837	3557837	274.885
chr2	105904593	105904593	274.754
chr17	57031669	57031669	274.727
chr19	10605530	10605530	274.582
chr12	44210297	44210297	274.563
chr19	18713112	18713112	274.493
chr2	109280774	109280774	274.485
chr10	123197010	123197010	274.473
chr17	63863807	63863807	274.448
chr6	72616810	72616810	274.38
chr11	23633676	23633676	274.353
chr3	144570418	144570418	274.347
chr17	84957353	84957353	274.313
chr19	9982607	9982607	274.287
chr4	6365647	6365647	274.265
chr8	70212552	70212552	274.19
chr15	34443273	34443273	274.027
chr13	6548159	6548159	273.851
chr7	6172383	6172383	273.842
chr11	32455046	32455046	273.825
chr6	124931390	124931390	273.817
chr12	75669538	75669538	273.717
chr3	158031761	158031761	273.696
chr11	6291924	6291924	273.64
chr1	171329244	171329244	273.633
chr17	56717228	56717228	273.619
chr11	103267486	103267486	273.616
chr7	109519165	109519165	273.609
chr15	75086797	75086797	273.553
chr3	139886451	139886451	273.55
chr13	21753915	21753915	273.436
chr7	143069105	143069105	273.409
chr3	7366636	7366636	273.376
chr1	11458590	11458590	273.372
chr18	73572717	73572717	273.336
chr5	24685919	24685919	273.139
chr3	61364519	61364519	273.122
chr7	96951534	96951534	273.087
chr6	77979900	77979900	273.078
chr5	72914440	72914440	273.077
chr5	36989094	36989094	273.039
chr14	67008888	67008888	272.986
chr15	73067505	73067505	272.977
chr3	124321040	124321040	272.922
chr15	59648185	59648185	272.866
chr11	73199420	73199420	272.823
chr8	46551943	46551943	272.811
chr1	171222533	171222533	272.799
chr11	29373706	29373706	272.768
chr8	84066573	84066573	272.749
chr16	20426455	20426455	272.697
chr1	64532982	64532982	272.663
chr13	23574309	23574309	272.615
chr13	63568034	63568034	272.567
chr5	44151893	44151893	272.442
chr18	68300276	68300276	272.394
chr13	111490526	111490526	272.361
chr11	96075951	96075951	272.346
chr10	128696492	128696492	272.219
chr18	36560531	36560531	272.218
chr6	66896373	66896373	272.189
chr4	14826484	14826484	272.167
chr7	25754996	25754996	272.137
chr16	50432419	50432419	272.137
chr6	134830280	134830280	272.137
chr6	83506946	83506946	272.125
chr2	84678128	84678128	272.113
chr4	86575659	86575659	272.072
chr2	10080531	10080531	271.987
chr9	21424818	21424818	271.917
chr2	59160697	59160697	271.916
chr3	144720192	144720192	271.872
chr4	151108574	151108574	271.818
chr12	69361524	69361524	271.708
chr10	42277719	42277719	271.686
chr1	23762959	23762959	271.631
chr11	23665938	23665938	271.606
chr7	3665550	3665550	271.577
chr12	11266100	11266100	271.514
chr19	15925019	15925019	271.393
chr10	128058867	128058867	271.357
chr15	38299131	38299131	271.301
chr11	90249403	90249403	271.296
chr12	84773035	84773035	271.295
chr7	113369405	113369405	271.262
chr12	12904582	12904582	271.155
chr18	40219375	40219375	271.149
chr6	124829155	124829155	271.105
chr10	98914740	98914740	271.082
chr14	45219492	45219492	271.049
chr8	70539268	70539268	270.971
chr7	110061593	110061593	270.957
chr8	69716576	69716576	270.933
chr8	79639131	79639131	270.836
chr4	119174254	119174254	270.798
chr7	19228373	19228373	270.777
chr10	128547788	128547788	270.77
chr6	42264984	42264984	270.732
chr4	115000102	115000102	270.667
chr4	120188972	120188972	270.665
chr5	19226674	19226674	270.561
chr15	98181436	98181436	270.56
chr8	45999924	45999924	270.522
chr9	115310621	115310621	270.48
chr8	84066815	84066815	270.412
chr4	116557597	116557597	270.311
chr8	31168812	31168812	270.13
chr1	127774152	127774152	270.125
chr6	143166975	143166975	270.124
chr10	117376983	117376983	270.015
chr3	95015529	95015529	269.999
chr12	97836444	97836444	269.922
chr15	79690701	79690701	269.844
chr7	19228088	19228088	269.708
chr1	37864943	37864943	269.7
chr5	110770792	110770792	269.7
chr13	3611113	3611113	269.545
chr6	149188743	149188743	269.511
chr12	31499588	31499588	269.511
chr13	112464069	112464069	269.492
chr9	14784633	14784633	269.337
chr17	20945435	20945435	269.065
chr8	71464805	71464805	268.974
chr4	55349787	55349787	268.973
chr19	43675186	43675186	268.964
chr3	5860656	5860656	268.847
chr10	5824306	5824306	268.811
chr8	85492534	85492534	268.709
chr12	4917354	4917354	268.708
chr11	54787769	54787769	268.635
chr6	57703340	57703340	268.6
chr18	10610145	10610145	268.557
chr6	113076467	113076467	268.532
chr10	5805646	5805646	268.492
chr3	38484859	38484859	268.427
chr17	12916393	12916393	268.426
chr4	87461565	87461565	268.347
chr4_GL456216_random	16913	16913	268.292
chr9	121719169	121719169	268.292
chr1	44147897	44147897	268.14
chr12	59066803	59066803	268.052
chr12	73907782	73907782	268.041
chr8	71570516	71570516	267.999
chr2	26445308	26445308	267.977
chr16	20693281	20693281	267.941
chr2	80581314	80581314	267.926
chr5	73490910	73490910	267.754
chr2	112265834	112265834	267.753
chr8	124722040	124722040	267.748
chr17	75552118	75552118	267.713
chr3	58417119	58417119	267.69
chr8	60993175	60993175	267.365
chr9	79759815	79759815	267.313
chr1	128103227	128103227	267.29
chr11	21571924	21571924	267.139
chr8	95807689	95807689	267.117
chr9	87021992	87021992	267.099
chr12	78861673	78861673	267.098
chr4	70535235	70535235	266.925
chr14	62837308	62837308	266.905
chr2	7039042	7039042	266.88
chr17	87107333	87107333	266.871
chr16	55934554	55934554	266.867
chr19	30030447	30030447	266.83
chr10	128409859	128409859	266.788
chr16	36875069	36875069	266.73
chr14	103099071	103099071	266.653
chr17	16951462	16951462	266.586
chr4	43656558	43656558	266.545
chr10	79097629	79097629	266.476
chr3	65958244	65958244	266.445
chr15	102625522	102625522	266.232
chr2	57597923	57597923	266.1
chr5	69341658	69341658	266.092
chr2	39190902	39190902	266.06
chr19	53390645	53390645	265.927
chr4	32615215	32615215	265.88
chr6	42692355	42692355	265.847
chr18	31759899	31759899	265.822
chr1	58973507	58973507	265.81
chr9	31280481	31280481	265.64
chr17	24528135	24528135	265.598
chr6	149408983	149408983	265.498
chr1	6214965	6214965	265.456
chr1	16656939	16656939	265.348
chr4	53011912	53011912	265.173
chr1	50927463	50927463	265.079
chr2	109917595	109917595	264.921
chr14	61556958	61556958	264.806
chr5	124351296	124351296	264.778
chr9	108306314	108306314	264.75
chr1	54557727	54557727	264.736
chr15	12321388	12321388	264.735
chr10	105574503	105574503	264.568
chr12	40499195	40499195	264.497
chr8	46617242	46617242	264.146
chr6	82917275	82917275	264.139
chr1	165634533	165634533	263.902
chr15	25673485	25673485	263.899
chr6	42349777	42349777	263.791
chr15	102406230	102406230	263.763
chr4	34882975	34882975	263.763
chr2	104590410	104590410	263.723
chr2	144527451	144527451	263.703
chr3	69044772	69044772	263.693
chr19	10188653	10188653	263.686
chr11	61175093	61175093	263.543
chr17	57060342	57060342	263.492
chr16	3744100	3744100	263.481
chr2	34905131	34905131	263.469
chr2	110017792	110017792	263.457
chr8	83608034	83608034	263.432
chr2	48814082	48814082	263.334
chr13	100744177	100744177	263.282
chr5	149053067	149053067	263.211
chr17	87974973	87974973	263.122
chr12	85455496	85455496	263.088
chr1	125561003	125561003	263.069
chr10	7268601	7268601	263.061
chr4	151996314	151996314	262.986
chr1	9700406	9700406	262.791
chr1	74588292	74588292	262.738
chr4	24496401	24496401	262.702
chr6	72362553	72362553	262.622
chr7	6362821	6362821	262.571
chr9	91365965	91365965	262.533
chr6	50566596	50566596	262.533
chr10	93453335	93453335	262.532
chr4	32615421	32615421	262.484
chr5	149636721	149636721	262.484
chr17	72918271	72918271	262.44
chr4	15266105	15266105	262.438
chr1	42851238	42851238	262.431
chr1	82316578	82316578	262.286
chr13	3538061	3538061	262.242
chr14	99046347	99046347	262.225
chr1	80341070	80341070	262.163
chr17	31564476	31564476	262.06
chr3	148989537	148989537	262.004
chr8	40307975	40307975	261.83
chr14	119007527	119007527	261.818
chr9	95407349	95407349	261.814
chr4	33524808	33524808	261.795
chr8	110217895	110217895	261.747
chr6	38551455	38551455	261.732
chr11	49712807	49712807	261.704
chr5	23433021	23433021	261.668
chr3	94413118	94413118	261.621
chr6	146577836	146577836	261.598
chr4	132922608	132922608	261.535
chr18	46741565	46741565	261.425
chr12	70347426	70347426	261.412
chr18	7869163	7869163	261.396
chr2	112454978	112454978	261.381
chr7	64392317	64392317	261.375
chr10	30803245	30803245	261.372
chr15	9140485	9140485	261.166
chr16	73108206	73108206	261.124
chr2	75659218	75659218	261.096
chr4	147868697	147868697	260.972
chr13	66933085	66933085	260.952
chr1	143777134	143777134	260.911
chr2	11777684	11777684	260.86
chr12	78748722	78748722	260.856
chr8	84270423	84270423	260.855
chr4	22488346	22488346	260.808
chr1	55405843	55405843	260.642
chr17	65613994	65613994	260.618
chr13	92611093	92611093	260.547
chr8	47533636	47533636	260.524
chr8	69395576	69395576	260.342
chr19	7040266	7040266	260.176
chr12	44840146	44840146	260.125
chr5	130144834	130144834	260.125
chr16	62847025	62847025	260.098
chr10	105574807	105574807	260.076
chr17	14943152	14943152	260.044
chr5	77310096	77310096	260.016
chr18	60526194	60526194	259.981
chr3	40949695	40949695	259.942
chr18	31634850	31634850	259.912
chr2	173659581	173659581	259.899
chr10	86778976	86778976	259.898
chr13	85289395	85289395	259.864
chr15	103239533	103239533	259.845
chr7	39517938	39517938	259.687
chr1	9748548	9748548	259.674
chr8	76902100	76902100	259.646
chr17	87025480	87025480	259.436
chr7	45643756	45643756	259.423
chr17	39843184	39843184	259.235
chr8	70212369	70212369	259.146
chr6	17637027	17637027	259.053
chr19	6921940	6921940	258.982
chr4	70410411	70410411	258.835
chr15	79062962	79062962	258.808
chr4	8647262	8647262	258.71
chr7	113207167	113207167	258.647
chr5	74677921	74677921	258.567
chr9	35211107	35211107	258.499
chr14	122983419	122983419	258.47
chr5	118245061	118245061	258.451
chr11	95310310	95310310	258.413
chr4	32238692	32238692	258.413
chr13	64153456	64153456	258.395
chr2	128817987	128817987	258.395
chr11	120572962	120572962	258.282
chr2	3513012	3513012	258.245
chr14	34310596	34310596	258.205
chr19	43674952	43674952	258.182
chr12	55446881	55446881	258.032
chr14	115040895	115040895	258.032
chr16	57121681	57121681	257.922
chr1	127773921	127773921	257.858
chr6	66535192	66535192	257.857
chr1	37865245	37865245	257.857
chr13	96671018	96671018	257.796
chr19	4097204	4097204	257.764
chr7	16924057	16924057	257.645
chr10	91171636	91171636	257.641
chr18	23803959	23803959	257.569
chr1	86582561	86582561	257.551
chr18	12973773	12973773	257.549
chr11	43681798	43681798	257.545
chr1	6729984	6729984	257.434
chr16	44173145	44173145	257.413
chr9	78113302	78113302	257.347
chr4	16163573	16163573	257.118
chr4	70535029	70535029	257.08
chr10	114801676	114801676	257.076
chr17	39846603	39846603	257.056
chr19	53903302	53903302	257.015
chr14	33447169	33447169	256.718
chr2	144270874	144270874	256.711
chr1	44118891	44118891	256.655
chr8	111933822	111933822	256.651
chr6	67037582	67037582	256.642
chr8	91134249	91134249	256.632
chr16	44724549	44724549	256.572
chr17	78835412	78835412	256.542
chr8	70839769	70839769	256.526
chr17	56079105	56079105	256.516
chr16	43889840	43889840	256.515
chr1	55088288	55088288	256.481
chr6	95117807	95117807	256.341
chr3	40745441	40745441	256.332
chr1	24612506	24612506	256.262
chr17	17625124	17625124	256.239
chr9	27299156	27299156	256.239
chr3	122984378	122984378	256.217
chr12	36156804	36156804	256.161
chr2	174464139	174464139	256.16
chr10	58446845	58446845	256.094
chr16	48372622	48372622	256.025
chr4	152027738	152027738	256.025
chr15	91573282	91573282	256.014
chr6	55203409	55203409	255.941
chr13	112987730	112987730	255.876
chr1	30873957	30873957	255.844
chr6	99969160	99969160	255.805
chr13	77135483	77135483	255.732
chr3	126596260	126596260	255.704
chr9	85835981	85835981	255.702
chr3	37419910	37419910	255.682
chr1	139454689	139454689	255.668
chr1	150392803	150392803	255.661
chr7	5020387	5020387	255.45
chr3	107333712	107333712	255.446
chr8	92356195	92356195	255.311
chr7	116443491	116443491	255.26
chr11	6444495	6444495	255.258
chr13	93499826	93499826	255.178
chr17	56325853	56325853	255.152
chr1	161969173	161969173	255.133
chr1	105663859	105663859	255.047
chr5	73256864	73256864	255.037
chr6	122308915	122308915	254.993
chr15	55112394	55112394	254.86
chr14	55015472	55015472	254.838
chr9	57073461	57073461	254.835
chr4	109676681	109676681	254.68
chr5	36915415	36915415	254.55
chr7	98656842	98656842	254.464
chr6	124919884	124919884	254.35
chr8	33385581	33385581	254.198
chr5	34573671	34573671	254.194
chr11	85353095	85353095	254.14
chr2	25262487	25262487	254.139
chr3	38299703	38299703	254.113
chr14	20393677	20393677	254.09
chr9	119322748	119322748	253.879
chr19	29648424	29648424	253.796
chr9	107612841	107612841	253.779
chr2	70661522	70661522	253.777
chr5	63968927	63968927	253.768
chr3	90292994	90292994	253.767
chr15	89429979	89429979	253.767
chr17	40934623	40934623	253.638
chr9	100643243	100643243	253.615
chr8	91313448	91313448	253.584
chr14	79587356	79587356	253.584
chr2	49452120	49452120	253.574
chr11	49846730	49846730	253.571
chr14	79771337	79771337	253.409
chr8	47242769	47242769	253.372
chr15	72360761	72360761	253.362
chr17	32321243	32321243	253.25
chr1	74284746	74284746	253.234
chr12	84451098	84451098	253.192
chr2	73892658	73892658	253.191
chr5	33652668	33652668	253.137
chr3	30793281	30793281	253.088
chr18	90510217	90510217	253.088
chr5	92083750	92083750	253.023
chr1	7089135	7089135	253.015
chr3	119783371	119783371	252.923
chr2	136387954	136387954	252.767
chr5	148928725	148928725	252.754
chr11	21091346	21091346	252.733
chr2	77946229	77946229	252.722
chr3	58692110	58692110	252.712
chr19	41933365	41933365	252.636
chr16	4789964	4789964	252.621
chr10	37141330	37141330	252.593
chr7	105633603	105633603	252.546
chr8	70897539	70897539	252.53
chr5	135009111	135009111	252.51
chr14	8214112	8214112	252.508
chr17	3557518	3557518	252.314
chr10	34904476	34904476	252.295
chr17	17294290	17294290	252.22
chr5	86804233	86804233	252.173
chr1	93343598	93343598	252.105
chr15	58823670	58823670	252.102
chr2	13271543	13271543	252.079
chr6	24664974	24664974	251.87
chr16	31081509	31081509	251.834
chr2	136891173	136891173	251.803
chr2	75659021	75659021	251.802
chr7	25267658	25267658	251.725
chr14	99046124	99046124	251.657
chr6	33249059	33249059	251.544
chr1	161876972	161876972	251.538
chr4	21847934	21847934	251.45
chr19	32712787	32712787	251.45
chr6	21949510	21949510	251.439
chr8	23237711	23237711	251.415
chr10	21994590	21994590	251.281
chr10	67549038	67549038	251.268
chr6	71632989	71632989	251.239
chr17	66276964	66276964	251.099
chr13	100744554	100744554	251.044
chr15	58076578	58076578	251.027
chr10	60003126	60003126	250.996
chr16	16983372	16983372	250.995
chr10	3973781	3973781	250.942
chr10	29313462	29313462	250.942
chr3	30602332	30602332	250.882
chr8	72161268	72161268	250.806
chr4	71765438	71765438	250.74
chr1	42695683	42695683	250.732
chr4	14864251	14864251	250.732
chr19	47865734	47865734	250.725
chr6	125008950	125008950	250.588
chr14	121878581	121878581	250.577
chr6	38552107	38552107	250.528
chr18	73815519	73815519	250.412
chr1	36511826	36511826	250.367
chr17	90088408	90088408	250.312
chr3	69004587	69004587	250.312
chr6	34878125	34878125	250.24
chr6	125480612	125480612	250.229
chr1	106171652	106171652	250.13
chr2	92008468	92008468	250.053
chr2	18998247	18998247	250.011
chr18	7626912	7626912	249.97
chr1	125435824	125435824	249.966
chr9	7836969	7836969	249.956
chr12	21417683	21417683	249.955
chr10	128566260	128566260	249.89
chr2	37452202	37452202	249.835
chr16	20097493	20097493	249.759
chr4	151862167	151862167	249.703
chr12	102469124	102469124	249.666
chr18	42511468	42511468	249.626
chr1	46853719	46853719	249.6
chr18	33464089	33464089	249.57
chr7	143069366	143069366	249.562
chr7	139388776	139388776	249.553
chr3	89418383	89418383	249.552
chr9	31280840	31280840	249.514
chr2	121807128	121807128	249.409
chr12	8921886	8921886	249.397
chr10	121423923	121423923	249.377
chr3	36613397	36613397	249.34
chr13	49421203	49421203	249.306
chr3	141465378	141465378	249.278
chr16	14317433	14317433	249.265
chr8	54724504	54724504	249.222
chr7	66079567	66079567	249.202
chr6	124830122	124830122	249.18
chr8	69749751	69749751	249.126
chr18	5427921	5427921	249.107
chr14	57890300	57890300	249.041
chr3	61364000	61364000	249.017
chr18	6136015	6136015	248.97
chr9	118040463	118040463	248.97
chr8	40511735	40511735	248.97
chr14	76110831	76110831	248.914
chr13	111490120	111490120	248.894
chr5	45857916	45857916	248.874
chr1	43933681	43933681	248.853
chr16	35983311	35983311	248.799
chr10	107094671	107094671	248.69
chr14	65834003	65834003	248.664
chr18	73572173	73572173	248.66
chr15	11399681	11399681	248.549
chr10	127509740	127509740	248.468
chr15	53902512	53902512	248.338
chr4	95052731	95052731	248.289
chr3	5754947	5754947	248.004
chr10	57486356	57486356	247.928
chr8	47714172	47714172	247.855
chr17	35969848	35969848	247.847
chr11	109611669	109611669	247.827
chr9	37348433	37348433	247.744
chr3	37312483	37312483	247.71
chr8	18846202	18846202	247.68
chr1	177442142	177442142	247.587
chr6	86669517	86669517	247.552
chr8	83955635	83955635	247.504
chr16	96127764	96127764	247.503
chr2	39005164	39005164	247.495
chr8	84554874	84554874	247.434
chr15	32920751	32920751	247.404
chr4	109201975	109201975	247.34
chr16	38522691	38522691	247.333
chr8	60632794	60632794	247.333
chr14	21831238	21831238	247.327
chr8	72492838	72492838	247.255
chr4	74251919	74251919	247.255
chr6	136828197	136828197	247.255
chr19	11965236	11965236	247.249
chr15	10486037	10486037	247.243
chr14	55591658	55591658	247.235
chr17	13007807	13007807	247.16
chr14	60251473	60251473	247.147
chr8	70539621	70539621	247.13
chr5	115158284	115158284	247.077
chr6	42693116	42693116	247.054
chr2	3512848	3512848	247.047
chr1	163779694	163779694	247.024
chr12	25096169	25096169	247.018
chr5	33820481	33820481	247.018
chr2	132252729	132252729	246.835
chr7	30373633	30373633	246.827
chr16	50717768	50717768	246.785
chr4	9669350	9669350	246.718
chr3	65527916	65527916	246.705
chr3	51276263	51276263	246.625
chr2	144011448	144011448	246.601
chr13	64153292	64153292	246.553
chr9	14500539	14500539	246.534
chr16	93832220	93832220	246.499
chr10	91083010	91083010	246.445
chr15	65787033	65787033	246.405
chr1	46853544	46853544	246.398
chr17	39848667	39848667	246.389
chr5	73256551	73256551	246.38
chr12	75669686	75669686	246.28
chr16	22439691	22439691	246.237
chr11	93885775	93885775	246.204
chr2	25546993	25546993	246.165
chr1	162548608	162548608	246.111
chr4	32303224	32303224	246.069
chr12	111039185	111039185	245.907
chr17	24960775	24960775	245.891
chr13	59585221	59585221	245.891
chr1	72583157	72583157	245.858
chr12	91590001	91590001	245.856
chr12	3426881	3426881	245.783
chr2	49451477	49451477	245.777
chr18	61707658	61707658	245.748
chr16	3743760	3743760	245.746
chr10	105841032	105841032	245.643
chr9	101251873	101251873	245.573
chr3	52102776	52102776	245.564
chr14	21052539	21052539	245.537
chr3	97768073	97768073	245.537
chr1	144004189	144004189	245.535
chr5	36582000	36582000	245.491
chr4	45012377	45012377	245.452
chr3	31094790	31094790	245.386
chr1	138619333	138619333	245.282
chr16	62786810	62786810	245.282
chr9	124422977	124422977	245.275
chr6	113046236	113046236	245.252
chr8	85299574	85299574	245.159
chr7	90476107	90476107	245.115
chr18	82518370	82518370	244.834
chr10	59323344	59323344	244.764
chr10	81292935	81292935	244.73
chr5	90366228	90366228	244.696
chr9	21291424	21291424	244.638
chr3	79629428	79629428	244.621
chr3	14578896	14578896	244.599
chr5	76951639	76951639	244.581
chr4	122886003	122886003	244.581
chr16	48994020	48994020	244.581
chr4	11254291	11254291	244.556
chr4	97772317	97772317	244.541
chr4	152477631	152477631	244.538
chr10	13008415	13008415	244.533
chr13	96542666	96542666	244.522
chr2	71055691	71055691	244.506
chr9	111271605	111271605	244.479
chr11	55469293	55469293	244.478
chr9	83925125	83925125	244.447
chr1	193173516	193173516	244.423
chr1	92180584	92180584	244.264
chr1	7088816	7088816	244.21
chr9	59486717	59486717	244.158
chr3	145118886	145118886	244.158
chr4	107178463	107178463	244.076
chr12	17544952	17544952	244.064
chr13	32338677	32338677	244.061
chr2	146512076	146512076	243.949
chr18	67774883	67774883	243.878
chr14	31830764	31830764	243.878
chr11	121237074	121237074	243.871
chr10	128918394	128918394	243.846
chr17	66077096	66077096	243.82
chr8	3621457	3621457	243.684
chr2	121449320	121449320	243.654
chr6	87672278	87672278	243.547
chr4	118179739	118179739	243.52
chr10	128411623	128411623	243.49
chr1	71557113	71557113	243.425
chr3	138489430	138489430	243.377
chr7	119896204	119896204	243.364
chr2	104817019	104817019	243.34
chr9	86467179	86467179	243.273
chr3	59402015	59402015	243.272
chr8	129234387	129234387	243.25
chr1	54250667	54250667	243.175
chr10	119240558	119240558	243.152
chr8	3221206	3221206	243.063
chr5	27791403	27791403	243.053
chr3	103914332	103914332	243.006
chr16	90284553	90284553	243.006
chr1	20820381	20820381	243.003
chr8	122281992	122281992	242.977
chr8	113634968	113634968	242.962
chr13	110280242	110280242	242.929
chr8	75109430	75109430	242.878
chr5	53149174	53149174	242.876
chr14	52020099	52020099	242.727
chr1	181842437	181842437	242.656
chr5	75179966	75179966	242.65
chr13	91461140	91461140	242.629
chr11	109650913	109650913	242.584
chr19	53944519	53944519	242.584
chr11	20741615	20741615	242.568
chr1	51650524	51650524	242.486
chr17	64600674	64600674	242.486
chr5	34336353	34336353	242.481
chr2	34905364	34905364	242.456
chr18	32163042	32163042	242.456
chr16	55822238	55822238	242.419
chr15	81190803	81190803	242.419
chr10	122097229	122097229	242.372
chr4	83486463	83486463	242.247
chr3	8561760	8561760	242.245
chr5	48372344	48372344	242.193
chr7	30552391	30552391	242.031
chr4	42949818	42949818	242.029
chr16	90144303	90144303	242.029
chr15	56692470	56692470	241.995
chr12	77238701	77238701	241.966
chr13	12565850	12565850	241.872
chr5	23433966	23433966	241.816
chr8	81015111	81015111	241.733
chr9	106477208	106477208	241.72
chr6	91473610	91473610	241.65
chr3	151366552	151366552	241.633
chr4_GL456216_random	17173	17173	241.633
chr16	4003850	4003850	241.617
chr12	8674203	8674203	241.615
chr3	153913065	153913065	241.61
chr4	22488641	22488641	241.604
chr2	132263069	132263069	241.577
chr1	82283412	82283412	241.571
chr1	177796533	177796533	241.571
chr4	118134976	118134976	241.554
chr4	148038955	148038955	241.528
chr8	70776831	70776831	241.528
chr17	24850435	24850435	241.443
chr3	123386008	123386008	241.403
chr10	74967018	74967018	241.359
chr16	4964449	4964449	241.313
chr5	88720826	88720826	241.298
chr8	4613113	4613113	241.298
chr2	44927106	44927106	241.277
chr17	39846341	39846341	241.236
chr15	52161817	52161817	241.235
chr17	24470373	24470373	241.235
chr7	16299831	16299831	241.145
chr19	46599017	46599017	241.109
chr5	135778610	135778610	241.09
chr18	88894377	88894377	240.987
chr14	55560806	55560806	240.965
chr10	18235272	18235272	240.909
chr7	92874254	92874254	240.754
chr6	82652962	82652962	240.737
chr10	9901243	9901243	240.707
chr13	17944250	17944250	240.606
chr12	113156253	113156253	240.602
chr12	36042529	36042529	240.566
chr18	9958145	9958145	240.496
chr10	127266320	127266320	240.481
chr7	64392690	64392690	240.477
chr7	28810524	28810524	240.471
chr11	20249510	20249510	240.465
chr11	109611976	109611976	240.457
chr17	56584861	56584861	240.365
chr8	75033644	75033644	240.325
chr11	21371314	21371314	240.287
chr7	73558767	73558767	240.273
chr13	51645186	51645186	240.265
chr17	75551874	75551874	240.26
chr5	149184645	149184645	240.258
chr7	56050233	56050233	240.245
chr3	139886631	139886631	240.242
chr16	35363887	35363887	240.24
chr3	36863056	36863056	240.198
chr8	4166113	4166113	240.11
chr5	92137906	92137906	240.062
chr17	53596546	53596546	239.966
chr14	18239290	18239290	239.918
chr16	70314428	70314428	239.914
chr7	6383276	6383276	239.898
chr19	53852902	53852902	239.897
chr15	12117811	12117811	239.867
chr14	55015167	55015167	239.867
chr13	111686263	111686263	239.856
chr13	6547970	6547970	239.852
chr4	41124399	41124399	239.827
chr10	115362428	115362428	239.648
chr7	39552477	39552477	239.628
chr1	191397285	191397285	239.627
chr7	137410738	137410738	239.626
chr12	102511568	102511568	239.602
chr7	99141168	99141168	239.571
chr4	156109832	156109832	239.49
chr15	44427605	44427605	239.49
chr9	88482919	88482919	239.474
chr17	56507878	56507878	239.441
chr1	191397591	191397591	239.429
chr15	102625167	102625167	239.416
chr10	126071592	126071592	239.356
chr3	55242557	55242557	239.326
chr18	10182216	10182216	239.216
chr2	152226855	152226855	239.21
chr7	64981671	64981671	239.205
chr3	9716226	9716226	239.148
chr5	64703164	64703164	239.141
chr10	17723145	17723145	239.117
chr16	84835024	84835024	239.117
chr2	130274359	130274359	239.071
chr10	99263205	99263205	239.067
chr6	133105236	133105236	238.79
chr1	52844917	52844917	238.781
chr1	30949816	30949816	238.743
chr7	99141341	99141341	238.716
chr1	64532733	64532733	238.641
chr6	143100240	143100240	238.636
chr4	144883154	144883154	238.604
chr14	55591111	55591111	238.581
chr8	41239604	41239604	238.57
chr3	142765180	142765180	238.521
chr17	34119525	34119525	238.521
chr5	44226662	44226662	238.52
chr10	42278191	42278191	238.504
chr3	84814574	84814574	238.427
chr12	40222448	40222448	238.41
chr12	73673950	73673950	238.379
chr18	25590820	25590820	238.372
chr4	35226179	35226179	238.371
chr12	112829399	112829399	238.361
chr2	23069065	23069065	238.36
chr15	77842457	77842457	238.36
chr9	55512209	55512209	238.294
chr1	150393097	150393097	238.25
chr5	109558818	109558818	238.219
chr7	25267953	25267953	238.203
chr7	89980631	89980631	238.183
chr12	54656643	54656643	238.179
chr11	60932007	60932007	238.11
chr10	82629820	82629820	238.077
chr11	118290239	118290239	238.051
chr1	131351749	131351749	238.037
chr6	108828453	108828453	238.026
chr7	126396806	126396806	238.026
chr6	143167223	143167223	238.008
chr13	85289499	85289499	237.976
chr19	44248305	44248305	237.968
chr12	69197220	69197220	237.841
chr16	91597797	91597797	237.774
chr10	98913978	98913978	237.744
chr7	6156016	6156016	237.741
chr8	13105693	13105693	237.738
chr11	23007790	23007790	237.729
chr10	103369230	103369230	237.729
chr1	16619326	16619326	237.608
chr13	6648800	6648800	237.59
chr14	54686946	54686946	237.583
chr7	92637139	92637139	237.566
chr13	108316313	108316313	237.555
chr10	81320873	81320873	237.55
chr1	86359060	86359060	237.549
chr14	49066377	49066377	237.538
chr1	21411726	21411726	237.422
chr16	66650859	66650859	237.378
chr5	115653110	115653110	237.348
chr8	127706490	127706490	237.345
chr10	30618203	30618203	237.337
chr13	86046805	86046805	237.251
chr5	52116025	52116025	237.19
chr2	101628998	101628998	237.149
chr11	50210281	50210281	237.119
chr18	83399635	83399635	237.119
chr4	28812990	28812990	236.919
chr2	11501445	11501445	236.909
chr17	46681053	46681053	236.909
chr1	11414248	11414248	236.835
chr2	30364112	30364112	236.816
chr18	10725520	10725520	236.792
chr3	138442732	138442732	236.782
chr6	86669274	86669274	236.782
chr2	152056514	152056514	236.732
chr9	121857671	121857671	236.62
chr10	37138959	37138959	236.493
chr19	45363690	45363690	236.49
chr4	40854120	40854120	236.477
chr15	11996080	11996080	236.434
chr13	37994188	37994188	236.411
chr4	45012749	45012749	236.392
chr19	8819545	8819545	236.392
chr7	105400441	105400441	236.322
chr13	110395016	110395016	236.281
chr19	19111253	19111253	236.281
chr10	18234996	18234996	236.277
chr7	44929921	44929921	236.267
chr12	69159118	69159118	236.249
chr14	103099569	103099569	236.249
chr5	45857561	45857561	236.179
chr12	118301710	118301710	236.16
chr5	135545519	135545519	236.16
chr9	13749207	13749207	236.1
chr2	112265576	112265576	236.099
chr15	58888838	58888838	236.046
chr4	28815455	28815455	235.946
chr11	51584771	51584771	235.936
chr5	100039006	100039006	235.933
chr1	91459636	91459636	235.933
chr15	44619033	44619033	235.84
chr5	88765130	88765130	235.834
chr17	56008478	56008478	235.831
chr12	76962412	76962412	235.827
chr15	40655005	40655005	235.799
chr1	165237101	165237101	235.781
chr7	92741510	92741510	235.721
chr14	74732304	74732304	235.685
chr12	38778689	38778689	235.662
chr13	54693929	54693929	235.623
chr7	25755324	25755324	235.62
chr11	93955970	93955970	235.601
chr1	7088941	7088941	235.601
chr6	133105690	133105690	235.591
chr11	68853156	68853156	235.591
chr2	136892141	136892141	235.569
chr3	19311424	19311424	235.535
chr4	97649448	97649448	235.503
chr13	99397431	99397431	235.491
chr11	29693724	29693724	235.431
chr10	122097420	122097420	235.431
chr12	108792978	108792978	235.423
chr15	12824824	12824824	235.414
chr10	7663309	7663309	235.407
chr1	172148105	172148105	235.376
chr3	50014588	50014588	235.374
chr15	4027423	4027423	235.309
chr16	11134805	11134805	235.298
chr6	43666213	43666213	235.243
chr1	160195197	160195197	235.216
chr4	43000454	43000454	235.196
chr12	57230409	57230409	235.177
chr12	86241852	86241852	235.17
chr9	40801263	40801263	235.145
chr10	42277898	42277898	235.096
chr16	13818766	13818766	235.096
chr17	56609830	56609830	235.07
chr13	81711357	81711357	235.042
chr6	92092288	92092288	235.034
chr6	142507992	142507992	234.84
chr12	79172712	79172712	234.767
chr13	92737091	92737091	234.697
chr8	11635802	11635802	234.696
chr3	116508167	116508167	234.65
chr7	100371956	100371956	234.616
chr2	85047986	85047986	234.585
chr7	4812687	4812687	234.585
chr3	103021079	103021079	234.584
chr14	26638097	26638097	234.562
chr8	110919740	110919740	234.544
chr1	143777274	143777274	234.455
chr2	127270198	127270198	234.4
chr2	53191413	53191413	234.397
chr11	111066087	111066087	234.358
chr11	50325723	50325723	234.357
chr7	79273017	79273017	234.357
chr17	64332120	64332120	234.313
chr18	46526005	46526005	234.256
chr7	59228996	59228996	234.243
chr3	31095049	31095049	234.193
chr10	80702083	80702083	234.193
chr7	128611257	128611257	234.192
chr19	53600055	53600055	234.192
chr2	11777578	11777578	234.184
chr1	33814485	33814485	234.165
chr17	50237035	50237035	234.165
chr3	32737023	32737023	234.164
chr9	20642600	20642600	234.147
chr3	108283963	108283963	234.141
chr7	6728346	6728346	234.136
chr18	76185909	76185909	234.128
chr19	34527492	34527492	234.127
chr13	8885575	8885575	233.982
chr7	6363290	6363290	233.971
chr3	152396660	152396660	233.943
chr1	165461270	165461270	233.885
chr10	120113010	120113010	233.839
chr16	22266033	22266033	233.818
chr1	178318809	178318809	233.818
chr7	13034742	13034742	233.775
chr6	82774561	82774561	233.764
chr16	55934858	55934858	233.724
chr18	60774630	60774630	233.642
chr4	47353141	47353141	233.566
chr7	28810824	28810824	233.512
chr1	51671516	51671516	233.502
chr13	81783782	81783782	233.488
chr10	62578457	62578457	233.477
chr17	53678914	53678914	233.438
chr14	49783416	49783416	233.433
chr1	160213063	160213063	233.391
chr7	111083104	111083104	233.317
chr2	126450755	126450755	233.31
chr14	54686662	54686662	233.133
chr11	40692699	40692699	233.119
chr12	91588483	91588483	233.111
chr3	129536320	129536320	233.105
chr5	98167337	98167337	233.093
chr2	21205727	21205727	233.086
chr14	40966901	40966901	233.086
chr1	93635762	93635762	233.021
chr6	56797771	56797771	233.015
chr8	95808105	95808105	232.922
chr18	38993123	38993123	232.901
chr2	14074129	14074129	232.883
chr2	54436211	54436211	232.882
chr16	78576677	78576677	232.87
chr7	63444711	63444711	232.806
chr12	97957396	97957396	232.806
chr1	72243968	72243968	232.779
chr10	56228697	56228697	232.691
chr9	123717670	123717670	232.67
chr2	23155930	23155930	232.665
chr7	137253426	137253426	232.664
chr11	48817428	48817428	232.664
chr13	23535280	23535280	232.602
chr8	95434824	95434824	232.571
chr10	93275640	93275640	232.538
chr9	95168700	95168700	232.519
chr16	28753414	28753414	232.475
chr13	112927645	112927645	232.461
chr10	86778663	86778663	232.456
chr15	77842182	77842182	232.453
chr11	3193440	3193440	232.428
chr2	78005840	78005840	232.397
chr15	32778877	32778877	232.379
chr11	30771728	30771728	232.364
chr2	84715365	84715365	232.334
chr9	21616104	21616104	232.312
chr2	24975206	24975206	232.251
chr13	48546000	48546000	232.215
chr8	4166071	4166071	232.167
chr12	40037391	40037391	232.12
chr11	23666120	23666120	232.116
chr12	83921945	83921945	232.091
chr2	135278666	135278666	232.082
chr2	3332636	3332636	232.061
chr8	100516100	100516100	232.038
chr16	25058936	25058936	232.028
chr19	43524645	43524645	231.972
chr14	76414694	76414694	231.958
chr4	6191068	6191068	231.949
chr7	52006181	52006181	231.923
chr15	51991824	51991824	231.859
chr4	141060728	141060728	231.839
chr8	57511641	57511641	231.837
chr14	121797916	121797916	231.83
chr12	51185943	51185943	231.776
chr4	24966415	24966415	231.764
chr7	79660152	79660152	231.742
chr16	38089241	38089241	231.737
chr9	21510239	21510239	231.672
chr13	23739748	23739748	231.61
chr6	51470248	51470248	231.61
chr7	139389041	139389041	231.609
chr6	30047991	30047991	231.57
chr7	82865990	82865990	231.524
chr18	46526254	46526254	231.48
chr12	32954115	32954115	231.474
chr6	124745574	124745574	231.462
chr13	84404758	84404758	231.445
chr10	128821671	128821671	231.409
chr6	122811151	122811151	231.362
chr10	95515124	95515124	231.362
chr16	64851710	64851710	231.346
chr8	84846898	84846898	231.294
chr7	24884340	24884340	231.261
chr16	85801379	85801379	231.229
chr18	46741875	46741875	231.229
chr4	155869502	155869502	231.217
chr1	168432404	168432404	231.203
chr1	51478563	51478563	231.189
chr7	6728651	6728651	231.149
chr8	14090394	14090394	231.113
chr14	87415951	87415951	231.11
chr13	83745050	83745050	231.11
chr1	131527595	131527595	231.096
chr8	95331883	95331883	231.085
chr13	23369310	23369310	231.06
chr2	26445593	26445593	231.05
chr17	77931274	77931274	231.031
chr2	97466445	97466445	231.019
chr10	54075831	54075831	231.014
chr9	122294437	122294437	231.012
chr18	16808476	16808476	230.979
chr1	75317684	75317684	230.977
chr17	57032194	57032194	230.878
chr16	22439911	22439911	230.833
chr14	66868758	66868758	230.802
chr7	127208916	127208916	230.768
chr8	105289194	105289194	230.642
chr11	96977781	96977781	230.594
chr6	71831229	71831229	230.419
chr4	66482859	66482859	230.381
chr10	67096444	67096444	230.378
chr11	23008427	23008427	230.356
chr13	9276721	9276721	230.345
chr14	55053820	55053820	230.344
chr12	118302343	118302343	230.331
chr4	21776231	21776231	230.327
chr1	131910374	131910374	230.304
chr11	3266406	3266406	230.299
chr17	43016523	43016523	230.289
chr1	93478531	93478531	230.208
chr13	103774550	103774550	230.202
chr12	55836262	55836262	230.145
chr10	112929038	112929038	230.072
chr1	7088679	7088679	230.021
chr8	4677777	4677777	230.015
chr11	23306427	23306427	229.995
chr10	121586789	121586789	229.984
chr12	47164565	47164565	229.958
chr3	106547779	106547779	229.943
chr17	25727488	25727488	229.943
chr5	93267156	93267156	229.935
chr1	37998069	37998069	229.935
chr2	84743844	84743844	229.924
chr8	13105505	13105505	229.923
chr14	102926217	102926217	229.867
chr3	107333113	107333113	229.847
chr7	30308681	30308681	229.744
chr7	66689733	66689733	229.622
chr1	74588071	74588071	229.571
chr17	34604208	34604208	229.571
chr6	122810987	122810987	229.557
chr12	78226357	78226357	229.51
chr3	94786551	94786551	229.499
chr13	22035786	22035786	229.46
chr6	111866115	111866115	229.442
chr18	34860921	34860921	229.41
chr4	126202713	126202713	229.407
chr3	134605692	134605692	229.406
chr9	64811361	64811361	229.351
chr5	45450463	45450463	229.344
chr2	78869200	78869200	229.251
chr9	14276300	14276300	229.228
chr13	14613116	14613116	229.219
chr5	22093412	22093412	229.202
chr11	35769538	35769538	229.198
chr1	170174896	170174896	229.179
chr7	35586199	35586199	229.165
chr5	76183905	76183905	229.143
chr9	66795858	66795858	229.111
chr5	149184304	149184304	229.078
chr10	100487527	100487527	229.051
chr2	49453004	49453004	229.051
chr14	103650610	103650610	229.051
chr17	15527311	15527311	229.013
chr7	44848966	44848966	228.986
chr12	55492588	55492588	228.971
chr6	122811452	122811452	228.917
chr18	38992981	38992981	228.907
chr9	20651904	20651904	228.9
chr9	85749368	85749368	228.883
chr3	142499175	142499175	228.879
chr8	114439519	114439519	228.845
chr6	71271578	71271578	228.845
chr8	72161056	72161056	228.839
chr7	48881097	48881097	228.826
chr2	44927471	44927471	228.804
chr8	71371562	71371562	228.733
chr4	8647579	8647579	228.733
chr7	51861959	51861959	228.707
chr6	85333131	85333131	228.698
chr1	106171582	106171582	228.59
chr3	10440132	10440132	228.553
chr11	29130716	29130716	228.536
chr13	106562335	106562335	228.513
chr3	157947222	157947222	228.487
chr3	32736816	32736816	228.477
chr10	111473132	111473132	228.455
chr14	40967226	40967226	228.446
chr9	9583172	9583172	228.445
chr5	9161942	9161942	228.349
chr17	79825515	79825515	228.308
chr15	39943781	39943781	228.3
chr4	76327545	76327545	228.271
chr8	72548491	72548491	228.205
chr3	37420259	37420259	228.163
chr7	141221867	141221867	228.101
chr2	73892861	73892861	228.087
chr5	88764893	88764893	228.031
chr1	161070711	161070711	228.022
chr10	128368975	128368975	227.987
chr6	92465241	92465241	227.98
chr8	33732005	33732005	227.855
chr19	4510477	4510477	227.774
chr14	87416593	87416593	227.774
chr2	49742126	49742126	227.729
chr5	147076646	147076646	227.683
chr16	58670300	58670300	227.682
chr12	87388573	87388573	227.663
chr5	138619784	138619784	227.636
chr1	175625635	175625635	227.608
[truncated: 140,048 more rows]

## Sheet: Dnase_CTRL
Chromosome	Coordinate_1	Coordinate_2	-log10(Pvalue)
chr17	39848620	39848620	198.352
chr17	39844535	39844535	186.516
chr17	39844233	39844233	179.983
chr17	39843930	39843930	179.239
chr17	39845352	39845352	173.476
chr17	39843598	39843598	161.42
chr17	39845085	39845085	158.664
chr17	39848304	39848304	151.514
chr17	39845593	39845593	150.746
chr17	39844780	39844780	137.999
chr1	88277632	88277632	121.902
chr17	39846001	39846001	118.992
chr17	39846239	39846239	112.306
chr17	39846584	39846584	109.739
chr17	39845813	39845813	109.332
chr7	143549210	143549210	102.255
chr8	72161171	72161171	97.4055
chr8	69996470	69996470	92.7892
chr11	3193113	3193113	92.3157
chr13	107890202	107890202	91.3078
chr2	32288117	32288117	91.0754
chr11	109011909	109011909	89.1804
chr5	111330667	111330667	88.8078
chr11	120824659	120824659	88.2846
chr14	69732703	69732703	88.2364
chr13	96671019	96671019	87.6542
chr9	123529696	123529696	87.5744
chr4	138217128	138217128	86.6774
chr11	68853189	68853189	86.3258
chr12	105032462	105032462	86.0193
chr12	84773199	84773199	85.8559
chr5	100429613	100429613	85.2607
chr8	94601809	94601809	84.7658
chr8	95081159	95081159	83.9386
chr17	28486205	28486205	83.7604
chr8	120114039	120114039	83.7116
chr12	110591687	110591687	83.4145
chr9	21424846	21424846	82.6129
chr17	32321258	32321258	81.9422
chr5	143909938	143909938	81.6676
chr1	86359539	86359539	81.2814
chr1	64690740	64690740	81.2775
chr17	39843297	39843297	80.9274
chr8	122443589	122443589	80.8073
chr11	58103997	58103997	80.6508
chr19	4097251	4097251	80.6213
chr10	86705575	86705575	80.4081
chr4	135272975	135272975	80.2498
chr3	131564694	131564694	80.1814
chr4	124751517	124751517	80.173
chr11	85311185	85311185	80.1727
chr6	115853463	115853463	80.1688
chr1	55052734	55052734	80.0017
chr12	3310086	3310086	79.8726
chr12	75669683	75669683	79.8226
chr7	24547101	24547101	79.3398
chr19	6363527	6363527	78.6501
chr17	25015920	25015920	78.617
chr19	42090328	42090328	78.2813
chr8	72492759	72492759	78.1986
chr18	34932106	34932106	77.7654
chr2	172440495	172440495	77.5188
chr7	29238250	29238250	77.1338
chr4	155624723	155624723	76.7955
chr5	31291187	31291187	76.7557
chr14	31251433	31251433	76.6735
chr16	5049961	5049961	76.53
chr19	3575840	3575840	76.2307
chr2	158409795	158409795	76.228
chr10	80039779	80039779	76.2069
chr1	169969276	169969276	76.2009
chr16	91597808	91597808	76.1209
chr17	78835456	78835456	76.0874
chr7	79273064	79273064	75.9878
chr11	120467596	120467596	75.3562
chr9	110408276	110408276	75.2205
chr8	84270443	84270443	75.0694
chr10	81320823	81320823	74.8487
chr11	64978935	64978935	74.815
chr15	39112779	39112779	74.796
chr15	82016307	82016307	74.7906
chr8	91134099	91134099	74.5772
chr8	72548431	72548431	74.4197
chr13	29986224	29986224	74.4146
chr5	114444155	114444155	74.4137
chr15	100615474	100615474	74.3126
chr8	11555881	11555881	74.2421
chr5	117120024	117120024	74.1175
chr12	76255235	76255235	74.0955
chr11	100527992	100527992	74.0907
chr4	116807667	116807667	74.0534
chr2	164769767	164769767	73.9754
chr13	49341417	49341417	73.9254
chr11	120824218	120824218	73.8571
chr15	88819498	88819498	73.8041
chr13	5861325	5861325	73.6446
chr5	137684863	137684863	73.613
chr4	128610152	128610152	73.6085
chr2	131160134	131160134	73.5729
chr8	105566158	105566158	73.467
chr4	41569648	41569648	73.4354
chr11	32205359	32205359	73.4311
chr16	17451918	17451918	73.3785
chr4	119232791	119232791	73.3749
chr11	97745229	97745229	73.2815
chr1	162740603	162740603	73.2572
chr15	99392849	99392849	73.2039
chr17	46752320	46752320	73.1551
chr5	147894872	147894872	73.075
chr15	99074826	99074826	73.0196
chr8	123042494	123042494	72.8857
chr11	59163477	59163477	72.6346
chr1	74505914	74505914	72.5871
chr5	124328016	124328016	72.526
chr7	122969806	122969806	72.4826
chr9	115310542	115310542	72.4245
chr5	32458913	32458913	72.2108
chr11	51688719	51688719	72.1888
chr4	152477629	152477629	72.1391
chr7	92670032	92670032	72.1316
chr6	29348046	29348046	72.0633
chr4	42949731	42949731	72.0332
chr19	4756427	4756427	71.907
chr2	126707281	126707281	71.7207
chr17	80207369	80207369	71.7171
chr11	4096746	4096746	71.615
chr5	135778522	135778522	71.5852
chr13	63815233	63815233	71.5825
chr11	3266496	3266496	71.5175
chr11	103966596	103966596	71.5142
chr9	22002712	22002712	71.3974
chr5	114567324	114567324	71.3318
chr12	75596348	75596348	71.2884
chr17	24850495	24850495	71.2517
chr10	80053513	80053513	71.1454
chr10	77259241	77259241	71.0985
chr5	144223630	144223630	71.0696
chr7	125707806	125707806	71.0666
chr8	122376506	122376506	71.0226
chr11	96916600	96916600	70.997
chr8	70698829	70698829	70.9769
chr11	120713840	120713840	70.6313
chr7	144553799	144553799	70.6201
chr16	93883766	93883766	70.5855
chr7	44496560	44496560	70.3302
chr14	63177995	63177995	70.2243
chr5	118245253	118245253	70.096
chr8	110217839	110217839	70.0939
chr12	111813997	111813997	70.0611
chr8	83972870	83972870	69.947
chr10	81070005	81070005	69.9407
chr5	33335453	33335453	69.8778
chr2	160645848	160645848	69.8748
chr12	101958266	101958266	69.8344
chr14	61172830	61172830	69.8317
chr5	137046168	137046168	69.7953
chr4	131873513	131873513	69.7631
chr19	27429990	27429990	69.699
chr5	139252242	139252242	69.6984
chr10	80676462	80676462	69.6957
chr18	42511412	42511412	69.693
chr2	35201100	35201100	69.658
chr8	84237251	84237251	69.6319
chr6	148212146	148212146	69.6219
chr11	93995969	93995969	69.5674
chr1	185204054	185204054	69.565
chr13	51645143	51645143	69.5623
chr12	59219816	59219816	69.5187
chr4	126058541	126058541	69.4064
chr17	24455355	24455355	69.3603
chr5	135545538	135545538	69.3025
chr6	113326809	113326809	69.2529
chr16	20548557	20548557	69.1481
chr7	44929731	44929731	69.0451
chr8	3621436	3621436	68.9753
chr3	145924193	145924193	68.9729
chr4	139380508	139380508	68.9142
chr2	91265173	91265173	68.7519
chr9	31211910	31211910	68.5978
chr16	97962276	97962276	68.5226
chr4	138304647	138304647	68.4292
chr16	11134719	11134719	68.4073
chr16	96192310	96192310	68.4061
chr13	112464014	112464014	68.3474
chr11	69323905	69323905	68.3452
chr5	136116638	136116638	68.2589
chr11	51263084	51263084	68.2537
chr8	4238706	4238706	68.2513
chr7	110121905	110121905	68.2366
chr15	79063012	79063012	68.1273
chr5	63968990	63968990	67.9352
chr6	113237778	113237778	67.9085
chr12	102469121	102469121	67.6712
chr6	115544676	115544676	67.6691
chr9	108002493	108002493	67.555
chr2	34771910	34771910	67.5427
chr2	34406805	34406805	67.5319
chr8	124434589	124434589	67.4906
chr5	31494666	31494666	67.4903
chr19	5688684	5688684	67.3738
chr7	27486934	27486934	67.3738
chr7	45395826	45395826	67.3281
chr4	115000049	115000049	67.307
chr2	30982214	30982214	67.3013
chr14	20393655	20393655	67.1414
chr13	13954418	13954418	67.0881
chr2	15055184	15055184	66.9978
chr1	191224453	191224453	66.978
chr7	45204602	45204602	66.9762
chr2	155592743	155592743	66.9376
chr9	107771068	107771068	66.844
chr10	79682063	79682063	66.8028
chr17	48410010	48410010	66.7516
chr9	64253699	64253699	66.6553
chr4	133546083	133546083	66.6014
chr17	57011461	57011461	66.5662
chr11	120572967	120572967	66.5084
chr15	76477357	76477357	66.4725
chr1	36307703	36307703	66.4707
chr9	86571890	86571890	66.4686
chr8	106338070	106338070	66.4141
chr9	35211012	35211012	66.4039
chr7	28050156	28050156	66.3931
chr7	44748498	44748498	66.3675
chr8	124722080	124722080	66.2576
chr2	30364129	30364129	66.2359
chr15	102136255	102136255	66.21
chr1	75317881	75317881	66.1745
chr6	71831289	71831289	66.1634
chr12	112644678	112644678	66.1321
chr2	25332673	25332673	66.0354
chr15	12824731	12824731	66.024
chr4	136021778	136021778	66.0222
chr10	44268352	44268352	65.9515
chr4	150909922	150909922	65.9174
chr8	72421538	72421538	65.8903
chr5	34761647	34761647	65.8557
chr10	118141711	118141711	65.8539
chr8	46211079	46211079	65.7654
chr13	92530888	92530888	65.732
chr15	75616596	75616596	65.6941
chr6	24665108	24665108	65.6856
chr9	44305788	44305788	65.6592
chr17	24528096	24528096	65.5974
chr15	101173907	101173907	65.5812
chr6	47595131	47595131	65.5517
chr19	40612321	40612321	65.5499
chr1	60180417	60180417	65.5481
chr13	9093811	9093811	65.5406
chr2	39190834	39190834	65.5291
chr9	21546592	21546592	65.5276
chr2	25547013	25547013	65.4394
chr2	180171456	180171456	65.4
chr4	55349950	55349950	65.3762
chr6	86669486	86669486	65.3747
chr5	123930660	123930660	65.3711
chr10	128821790	128821790	65.3268
chr9	62980962	62980962	65.3253
chr9	44334562	44334562	65.3154
chr16	17891821	17891821	65.3057
chr2	131262372	131262372	65.185
chr6	145211005	145211005	65.1604
chr2	31974378	31974378	65.1438
chr16	22009331	22009331	65.142
chr2	180921056	180921056	65.1318
chr10	61680231	61680231	65.1242
chr2	121866866	121866866	65.0333
chr17	57247732	57247732	65.0014
chr11	4186745	4186745	64.9797
chr11	120086891	120086891	64.9779
chr1	93635833	93635833	64.962
chr9	118040388	118040388	64.9523
chr7	48881114	48881114	64.9508
chr10	117792811	117792811	64.9457
chr9	21092052	21092052	64.8527
chr15	100761747	100761747	64.8512
chr11	108425116	108425116	64.8223
chr11	117115084	117115084	64.8006
chr7	139213322	139213322	64.8003
chr5	100518340	100518340	64.7847
chr4	148448475	148448475	64.7832
chr17	26973113	26973113	64.7741
chr11	75630889	75630889	64.7687
chr2	29125127	29125127	64.654
chr4	41465035	41465035	64.6405
chr11	75679181	75679181	64.6173
chr14	54517484	54517484	64.5995
chr18	61555154	61555154	64.5908
chr5	121452412	121452412	64.5273
chr11	119942963	119942963	64.4845
chr9	54586414	54586414	64.4568
chr12	108792871	108792871	64.4553
chr7	139388971	139388971	64.4436
chr13	55536681	55536681	64.3656
chr6	8259264	8259264	64.3346
chr2	25983510	25983510	64.2467
chr18	74268141	74268141	64.2455
chr7	63939116	63939116	64.2407
chr5	139200588	139200588	64.2374
chr11	60728410	60728410	64.2344
chr4	155869531	155869531	64.2254
chr17	34850332	34850332	64.2235
chr15	98534375	98534375	64.151
chr5	110810167	110810167	64.1158
chr5	124598698	124598698	64.0875
chr2	130274339	130274339	64.0679
chr5	120612975	120612975	64.0679
chr5	34573717	34573717	64.0664
chr11	29692845	29692845	64.0619
chr6	86472362	86472362	64.0613
chr1	165237022	165237022	64.0574
chr7	105811228	105811228	63.9324
chr10	128409877	128409877	63.9297
chr1	191575655	191575655	63.9282
chr15	76380455	76380455	63.8858
chr12	83520445	83520445	63.7801
chr11	35769446	35769446	63.7789
chr1	182409067	182409067	63.738
chr5	139484550	139484550	63.6829
chr11	33163204	33163204	63.6772
chr9	21131296	21131296	63.676
chr19	53903229	53903229	63.6356
chr8	70673260	70673260	63.6341
chr16	18344007	18344007	63.5321
chr12	87388408	87388408	63.5146
chr11	3193386	3193386	63.5095
chr9	66060101	66060101	63.5011
chr8	25785246	25785246	63.496
chr3	41083118	41083118	63.483
chr2	121355376	121355376	63.449
chr11	86544864	86544864	63.3343
chr13	73603984	73603984	63.3331
chr19	6241579	6241579	63.3117
chr10	121586830	121586830	63.3102
chr10	62486950	62486950	63.3087
chr13	59769916	59769916	63.3087
chr3	144570360	144570360	63.2636
chr11	96830080	96830080	63.2624
chr19	29101279	29101279	63.2238
chr1	164248932	164248932	63.1654
chr6	72616827	72616827	63.1344
chr6	47953396	47953396	62.9556
chr5	99979094	99979094	62.9481
chr13	49421176	49421176	62.9469
chr6	116264182	116264182	62.9469
chr8	111854364	111854364	62.9457
chr10	127121229	127121229	62.9445
chr9	13827616	13827616	62.9077
chr17	56584598	56584598	62.8153
chr6	85451365	85451365	62.7955
chr5	36582032	36582032	62.7943
chr7	27196285	27196285	62.7934
chr11	120151389	120151389	62.7927
chr5	125465823	125465823	62.7669
chr15	98918237	98918237	62.7657
chr4	109000543	109000543	62.7464
chr2	156008037	156008037	62.6302
chr12	83921988	83921988	62.6236
chr4	43000654	43000654	62.6106
chr5	134184513	134184513	62.6094
chr17	80062359	80062359	62.5932
chr17	31658826	31658826	62.5868
chr9	59617154	59617154	62.5856
chr11	20249529	20249529	62.5856
chr7	128744878	128744878	62.5622
chr11	119300159	119300159	62.561
chr18	21001819	21001819	62.517
chr8	83955587	83955587	62.4363
chr7	99141225	99141225	62.4351
chr15	9071218	9071218	62.4345
chr15	93275305	93275305	62.43
chr19	4169501	4169501	62.4291
chr1	37865290	37865290	62.2473
chr10	77581640	77581640	62.2247
chr3	94786610	94786610	62.2235
chr7	142095342	142095342	62.2226
chr2	180257272	180257272	62.2223
chr2	148672578	148672578	62.2211
chr17	6079787	6079787	62.2202
chr12	111538127	111538127	62.104
chr13	108158670	108158670	62.076
chr2	181864334	181864334	62.07
chr12	84996298	84996298	62.0402
chr7	141414204	141414204	62.039
chr3	95929210	95929210	62.0333
chr12	111039228	111039228	62.0314
chr5	123749556	123749556	61.9541
chr5	36484484	36484484	61.9201
chr8	109565785	109565785	61.9201
chr5	115158252	115158252	61.9192
chr7	100607446	100607446	61.9189
chr3	152210402	152210402	61.918
chr6	117906656	117906656	61.8942
chr15	88751457	88751457	61.8933
chr5	136986896	136986896	61.8761
chr11	6528847	6528847	61.8632
chr4	115737706	115737706	61.8547
chr17	40934636	40934636	61.8532
chr17	46383517	46383517	61.8153
chr1	172376472	172376472	61.7093
chr10	81137516	81137516	61.6726
chr5	143817748	143817748	61.669
chr10	85102582	85102582	61.6684
chr11	115187451	115187451	61.6681
chr5	140704829	140704829	61.576
chr12	59012075	59012075	61.5504
chr4	139310698	139310698	61.5495
chr1	191906668	191906668	61.5113
chr1	183369714	183369714	61.5046
chr6	113697025	113697025	61.492
chr12	78861648	78861648	61.4869
chr7	113513769	113513769	61.4176
chr1	74588234	74588234	61.3159
chr15	11399763	11399763	61.3123
chr12	113156180	113156180	61.2996
chr5	33936384	33936384	61.299
chr9	106477203	106477203	61.2482
chr9	72985419	72985419	61.247
chr9	108306196	108306196	61.2271
chr11	68692018	68692018	61.1928
chr5	52833973	52833973	61.1675
chr17	87107338	87107338	61.163
chr15	80255092	80255092	61.153
chr3	105053080	105053080	61.1521
chr12	17266474	17266474	61.1356
chr15	85037005	85037005	61.1347
chr4	152297218	152297218	61.1335
chr4	134000958	134000958	61.1208
chr7	99859001	99859001	61.1196
chr3	40949698	40949698	61.1145
chr11	3649157	3649157	61.1136
chr17	24960834	24960834	61.0666
chr11	120573333	120573333	61.0116
chr2	25224802	25224802	61.0076
chr11	85353123	85353123	60.9962
chr7	141562143	141562143	60.9938
chr6	113046246	113046246	60.9559
chr19	4510209	4510209	60.9258
chr1	180851093	180851093	60.8517
chr16	38522704	38522704	60.8391
chr1	37299827	37299827	60.765
chr11	50292429	50292429	60.7551
chr19	53390734	53390734	60.7524
chr5	118245030	118245030	60.6705
chr19	3912915	3912915	60.6488
chr4	11966563	11966563	60.6265
chr1	131527468	131527468	60.6238
chr15	84923258	84923258	60.6214
chr11	78697519	78697519	60.6202
chr11	58904260	58904260	60.5811
chr7	143822946	143822946	60.5684
chr8	119394842	119394842	60.5672
chr5	138280335	138280335	60.5435
chr17	48409608	48409608	60.4778
chr12	21417759	21417759	60.4715
chr9	14276261	14276261	60.4315
chr5	123907192	123907192	60.4059
chr8	109778549	109778549	60.3969
chr5	38561749	38561749	60.3959
chr14	65834043	65834043	60.3845
chr5	72914278	72914278	60.3538
chr12	100725451	100725451	60.3526
chr17	25727657	25727657	60.3327
chr11	31870785	31870785	60.2782
chr2	29889734	29889734	60.2773
chr1	74284825	74284825	60.2211
chr8	83332549	83332549	60.2123
chr1	91459453	91459453	60.2114
chr10	39133941	39133941	60.2021
chr9	59291519	59291519	60.2012
chr1	64121736	64121736	60.1726
chr7	123369969	123369969	60.1717
chr10	80115541	80115541	60.091
chr11	70970055	70970055	60.0624
chr5	20882189	20882189	60.051
chr13	69611721	69611721	60.0492
chr2	132816068	132816068	60.0462
chr8	109608487	109608487	60.0452
chr13	113794488	113794488	60.0212
chr7	19076131	19076131	60.02
chr18	12236457	12236457	60.0097
chr6	148896261	148896261	59.9065
chr1	189688232	189688232	59.8619
chr6	97205726	97205726	59.861
chr2	3475076	3475076	59.8475
chr14	67008973	67008973	59.8457
chr12	59066850	59066850	59.8454
chr8	70139279	70139279	59.8445
chr10	80742417	80742417	59.8393
chr17	33685465	33685465	59.839
chr7	116504308	116504308	59.8384
chr1	91250185	91250185	59.8381
chr16	97962709	97962709	59.7782
chr2	32535196	32535196	59.7572
chr5	135962794	135962794	59.7563
chr11	20201261	20201261	59.7189
chr4	135353250	135353250	59.6961
chr5	138255693	138255693	59.6952
chr4	123904950	123904950	59.6876
chr9	15357777	15357777	59.6867
chr17	87025474	87025474	59.6858
chr8	70353414	70353414	59.6632
chr7	80294324	80294324	59.6593
chr4	151058011	151058011	59.6587
chr15	79774529	79774529	59.6584
chr7	141902567	141902567	59.5732
chr5	33378534	33378534	59.5723
chr10	75212027	75212027	59.5714
chr19	4397263	4397263	59.5389
chr13	48546669	48546669	59.5124
chr9	44965667	44965667	59.5067
chr11	60931996	60931996	59.495
chr9	27299155	27299155	59.4941
chr2	140395318	140395318	59.4926
chr12	110889199	110889199	59.4823
chr7	118129655	118129655	59.4784
chr18	34751661	34751661	59.4775
chr15	100552101	100552101	59.4299
chr5	137030181	137030181	59.429
chr1	165461115	165461115	59.414
chr19	3708268	3708268	59.3755
chr11	62879412	62879412	59.3562
chr16	91647753	91647753	59.3556
chr8	113635473	113635473	59.3481
chr7	45704940	45704940	59.3312
chr11	75348407	75348407	59.3309
chr5	34336260	34336260	59.33
chr1	177796677	177796677	59.3026
chr17	87672454	87672454	59.302
chr11	72215107	72215107	59.3002
chr11	95666848	95666848	59.2996
chr2	180710063	180710063	59.2987
chr1	86154743	86154743	59.2978
chr11	116434053	116434053	59.2969
chr16	10543152	10543152	59.2472
chr4	129335539	129335539	59.1978
chr6	47813544	47813544	59.1497
chr10	119240206	119240206	59.1491
chr12	111908145	111908145	59.1482
chr8	123065447	123065447	59.1319
chr8	57511675	57511675	59.131
chr5	3596193	3596193	59.1217
chr17	31855969	31855969	59.1208
chr3	103171704	103171704	59.1181
chr11	70432546	70432546	59.109
chr7	38084980	38084980	59.0603
chr7	45367114	45367114	59.0398
chr14	20929356	20929356	59.0223
chr11	100397916	100397916	59.0214
chr1	155158636	155158636	59.0214
chr7	45814381	45814381	59.0103
chr7	118533379	118533379	58.976
chr2	105904561	105904561	58.9733
chr11	78536307	78536307	58.9492
chr5	65391466	65391466	58.939
chr4	126677599	126677599	58.9375
chr6	146642537	146642537	58.9366
chr14	16365092	16365092	58.9366
chr14	56668181	56668181	58.9236
chr5	31202364	31202364	58.7897
chr2	168080805	168080805	58.7857
chr18	35562167	35562167	58.7626
chr16	96145312	96145312	58.7571
chr18	61211676	61211676	58.7565
chr19	4878600	4878600	58.7556
chr1	82316550	82316550	58.755
chr5	36989076	36989076	58.7541
chr7	78895834	78895834	58.7535
chr8	70439732	70439732	58.7532
chr9	122294591	122294591	58.7529
chr4	128993179	128993179	58.7526
chr7	110061562	110061562	58.7397
chr5	33275195	33275195	58.7379
chr19	4928337	4928337	58.6193
chr6	37442338	37442338	58.612
chr7	28436439	28436439	58.5976
chr16	56717571	56717571	58.597
chr4	95967171	95967171	58.5819
chr5	134688731	134688731	58.4709
chr8	70212400	70212400	58.4067
chr17	35969850	35969850	58.4064
chr8	60890376	60890376	58.3845
chr7	16222089	16222089	58.3839
chr12	76962401	76962401	58.3818
chr5	135009068	135009068	58.3541
chr3	107333245	107333245	58.336
chr10	62792366	62792366	58.2999
chr7	141327710	141327710	58.2797
chr19	5424967	5424967	58.2722
chr10	76442877	76442877	58.243
chr6	83506985	83506985	58.2213
chr13	49652865	49652865	58.218
chr2	30237574	30237574	58.2075
chr7	28962394	28962394	58.2032
chr4	148591389	148591389	58.2026
chr11	86993797	86993797	58.2017
chr3	103020526	103020526	58.1999
chr14	75845260	75845260	58.1217
chr16	17531117	17531117	58.0901
chr1	184034339	184034339	58.0855
chr2	180119211	180119211	58.0654
chr10	58446804	58446804	58.0645
chr4	40854083	40854083	58.0557
chr14	61440177	61440177	58.0533
chr2	129198684	129198684	58.0386
chr4	139192798	139192798	58.038
chr9	21616054	21616054	58.0256
chr18	53744693	53744693	58.0247
chr3	108283960	108283960	58.0232
chr3	95588798	95588798	58.0226
chr9	108783698	108783698	58.022
chr9	53536775	53536775	57.9748
chr11	70562891	70562891	57.9031
chr17	24886425	24886425	57.9022
chr9	70678800	70678800	57.9016
chr10	81350623	81350623	57.8866
chr9	96119314	96119314	57.8742
chr11	115420031	115420031	57.8541
chr5	115653073	115653073	57.839
chr10	115251504	115251504	57.8384
chr2	103761300	103761300	57.8351
chr4	95052356	95052356	57.8351
chr2	120154654	120154654	57.7631
chr17	34837007	34837007	57.7493
chr4	3938701	3938701	57.7141
chr7	16875227	16875227	57.7138
chr15	80233995	80233995	57.7056
chr14	52104144	52104144	57.6722
chr14	54253910	54253910	57.6716
chr10	91124086	91124086	57.6575
chr4	138434640	138434640	57.6569
chr3	83055466	83055466	57.6563
chr9	25252516	25252516	57.656
chr15	94589924	94589924	57.6542
chr5	144100330	144100330	57.6536
chr7	97332231	97332231	57.653
chr5	112326314	112326314	57.6521
chr16	96127902	96127902	57.5961
chr4	155086498	155086498	57.5873
chr13	13590288	13590288	57.5867
chr2	156863049	156863049	57.5265
chr11	90638133	90638133	57.4841
chr7	130865775	130865775	57.4739
chr14	47276911	47276911	57.4729
chr6	134830102	134830102	57.469
chr2	153741216	153741216	57.4684
chr1	78657806	78657806	57.4684
chr5	53589426	53589426	57.4179
chr2	151542515	151542515	57.4061
chr5	151368671	151368671	57.4058
chr6	38551344	38551344	57.3796
chr7	68749435	68749435	57.379
chr10	5805554	5805554	57.3784
chr17	6827933	6827933	57.3775
chr1	93343599	93343599	57.3769
chr19	7241171	7241171	57.3486
chr9	114640151	114640151	57.348
chr19	47090725	47090725	57.2953
chr19	3851709	3851709	57.2947
chr16	90727434	90727434	57.2941
chr2	173659819	173659819	57.2938
chr2	164460932	164460932	57.2887
chr1	181842469	181842469	57.2881
chr7	113207395	113207395	57.1903
chr14	65150028	65150028	57.1662
chr6	35133802	35133802	57.1653
chr9	103365922	103365922	57.1581
chr5	115559421	115559421	57.1096
chr8	114439551	114439551	57.1048
chr15	79546821	79546821	57.0909
chr19	41802125	41802125	57.0461
chr6	94700318	94700318	56.9564
chr2	29965586	29965586	56.9431
chr16	5256019	5256019	56.926
chr2	92434192	92434192	56.9245
chr8	106059500	106059500	56.9239
chr13	37994199	37994199	56.9175
chr2	165034917	165034917	56.9172
chr17	56325728	56325728	56.9094
chr11	29172814	29172814	56.8646
chr17	35516974	35516974	56.8113
chr14	67715755	67715755	56.8032
chr15	81190814	81190814	56.8026
chr5	30814633	30814633	56.8023
chr10	128270496	128270496	56.8017
chr10	79960026	79960026	56.8007
chr9	64737807	64737807	56.777
chr4	41314912	41314912	56.742
chr11	79992984	79992984	56.7333
chr11	73177104	73177104	56.7306
chr5	34187841	34187841	56.6632
chr16	22439733	22439733	56.6626
chr6	95117789	95117789	56.6183
chr1	133131230	133131230	56.6105
chr5	123524207	123524207	56.5933
chr14	32085689	32085689	56.5711
chr8	122281976	122281976	56.5705
chr3	88685738	88685738	56.5581
chr5	108461191	108461191	56.5569
chr9	120933331	120933331	56.5563
chr19	7040188	7040188	56.5554
chr4	70535046	70535046	56.5473
chr2	91650168	91650168	56.5467
chr11	95310315	95310315	56.5229
chr5	115301135	115301135	56.5063
chr16	4964327	4964327	56.4759
chr16	31201284	31201284	56.3898
chr18	44380464	44380464	56.3856
chr15	31224320	31224320	56.385
chr18	64516614	64516614	56.3754
chr15	27630784	27630784	56.3655
chr8	22060592	22060592	56.3631
chr7	64287606	64287606	56.3624
chr7	132931119	132931119	56.3618
chr3	100922379	100922379	56.3363
chr7	25077192	25077192	56.3357
chr8	79294941	79294941	56.3266
chr4	129641087	129641087	56.2878
chr3	94413168	94413168	56.2809
chr2	122028377	122028377	56.2592
chr16	84735373	84735373	56.2586
chr7	18991163	18991163	56.2216
chr12	44210187	44210187	56.199
chr15	77842426	77842426	56.1984
chr11	60353052	60353052	56.1978
chr11	98809719	98809719	56.1951
chr4	129742395	129742395	56.1797
chr11	78328374	78328374	56.1791
chr2	30392353	30392353	56.1457
chr16	91044445	91044445	56.1454
chr13	100833469	100833469	56.103
chr7	128238473	128238473	56.1012
chr16	22857783	22857783	56.1006
chr8	107056754	107056754	56.0795
chr10	80475479	80475479	56.0789
chr14	34502816	34502816	56.0735
chr17	65613576	65613576	56.0659
chr12	106010207	106010207	56.053
chr11	85140269	85140269	56.0163
chr1	180387645	180387645	56.0139
chr11	120190078	120190078	56.0136
chr1	151428485	151428485	56.0039
chr1	131910428	131910428	56.0033
chr1	42851193	42851193	55.9982
chr2	29827325	29827325	55.898
chr12	116405298	116405298	55.8974
chr9	21291236	21291236	55.882
chr4	48279691	48279691	55.8489
chr7	24399568	24399568	55.8287
chr18	49832577	49832577	55.8173
chr4	11485860	11485860	55.8167
chr10	59616777	59616777	55.8116
chr10	76345379	76345379	55.8113
chr17	23771654	23771654	55.7881
chr4	143162268	143162268	55.7158
chr7	4876989	4876989	55.7152
chr7	30231862	30231862	55.6881
chr15	84192227	84192227	55.6466
chr1	180904246	180904246	55.646
chr15	85859639	85859639	55.6454
chr19	5388775	5388775	55.6448
chr18	20896473	20896473	55.6442
chr10	81182927	81182927	55.6436
chr16	8830012	8830012	55.6306
chr7	127935542	127935542	55.6267
chr19	41933378	41933378	55.5343
chr15	100423066	100423066	55.5337
chr4	33248602	33248602	55.4997
chr2	153345580	153345580	55.4612
chr3	122924206	122924206	55.4609
chr7	99381383	99381383	55.456
chr8	111033785	111033785	55.4557
chr4	152178165	152178165	55.4551
chr10	78244707	78244707	55.4497
chr9	22156762	22156762	55.4455
chr9	106887250	106887250	55.4428
chr11	79339603	79339603	55.4416
chr7	80535164	80535164	55.4287
chr7	79660130	79660130	55.391
chr2	3284000	3284000	55.3805
chr11	3193584	3193584	55.3784
chr6	86733421	86733421	55.2896
chr2	167632121	167632121	55.2872
chr9	108049186	108049186	55.2805
chr4	123750435	123750435	55.2799
chr8	13159187	13159187	55.2793
chr8	33731874	33731874	55.2715
chr5	129020018	129020018	55.2709
chr10	63243761	63243761	55.2676
chr4	16013931	16013931	55.2619
chr5	110448597	110448597	55.2613
chr2	71873240	71873240	55.2613
chr7	127196062	127196062	55.2607
chr17	53479181	53479181	55.2595
chr1	88277260	88277260	55.2327
chr3	137864439	137864439	55.2029
chr9	20652058	20652058	55.1607
chr12	64965659	64965659	55.1532
chr1	127774142	127774142	55.1213
chr2	3513003	3513003	55.1207
chr2	32452126	32452126	55.1044
chr16	11254448	11254448	55.1038
chr10	81545308	81545308	55.1032
chr7	66079574	66079574	55.1014
chr4	11254272	11254272	55.1008
chr2	118901349	118901349	55.0882
chr16	22266050	22266050	55.0879
chr16	4880585	4880585	55.0873
chr9	22307745	22307745	55.0795
chr6	48086647	48086647	55.0789
chr8	23237745	23237745	55.0737
chr7	45016327	45016327	55.0153
chr15	102406240	102406240	55.0039
chr5	90224056	90224056	54.9991
chr4	132843207	132843207	54.9988
chr19	46075845	46075845	54.9982
chr11	120098823	120098823	54.9976
chr19	46598985	46598985	54.997
chr16	38088872	38088872	54.9819
chr6	113306594	113306594	54.9813
chr17	34031693	34031693	54.9452
chr11	54787736	54787736	54.9425
chr16	15637439	15637439	54.922
chr14	26638011	26638011	54.9214
chr10	81496464	81496464	54.897
chr9	47530266	47530266	54.8967
chr2	68861426	68861426	54.8967
chr16	37539845	37539845	54.817
chr2	29124935	29124935	54.8106
chr14	67716088	67716088	54.7872
chr9	106892049	106892049	54.7562
chr18	56925613	56925613	54.7432
chr2	156720915	156720915	54.7378
chr8	71542793	71542793	54.7372
chr2	129129636	129129636	54.7342
chr17	26244297	26244297	54.7104
chr2	155276369	155276369	54.7098
chr7	131560250	131560250	54.7092
chr11	115277267	115277267	54.6875
chr5	137786295	137786295	54.6384
chr5	34169572	34169572	54.6378
chr19	9899596	9899596	54.6372
chr4	116507557	116507557	54.6366
chr6	34476196	34476196	54.6363
chr8	116979007	116979007	54.6008
chr8	22859252	22859252	54.5695
chr11	120796476	120796476	54.5563
chr7	16299824	16299824	54.5557
chr17	14943152	14943152	54.5551
chr3	32736971	32736971	54.5484
chr14	31336566	31336566	54.5406
chr14	52279503	52279503	54.54
chr1	183388895	183388895	54.537
chr13	55105313	55105313	54.5358
chr4	137993371	137993371	54.5352
chr8	119558843	119558843	54.5349
chr4	150281532	150281532	54.5265
chr12	71015716	71015716	54.5006
chr17	84466261	84466261	54.4581
chr7	111083084	111083084	54.4247
chr7	12978168	12978168	54.3835
chr17	24251552	24251552	54.3832
chr4	59783902	59783902	54.3741
chr8	84147995	84147995	54.3573
chr3	16183123	16183123	54.357
chr14	26970606	26970606	54.3567
chr15	76512004	76512004	54.3486
chr10	22731462	22731462	54.3471
chr15	94543564	94543564	54.3468
chr1	54557711	54557711	54.344
chr10	128696458	128696458	54.3437
chr11	53350714	53350714	54.3434
chr13	49682086	49682086	54.3431
chr7	105400148	105400148	54.3425
chr9	63602617	63602617	54.3127
chr15	63998278	63998278	54.2652
chr6	66535241	66535241	54.2269
chr11	23255537	23255537	54.2122
chr13	73467201	73467201	54.1938
chr11	58847135	58847135	54.1932
chr13	3611231	3611231	54.1926
chr1	87326906	87326906	54.1776
chr10	58323390	58323390	54.1761
chr7	126377479	126377479	54.164
chr5	73490995	73490995	54.1628
chr2	155517907	155517907	54.1589
chr11	20631904	20631904	54.1586
chr8	95080883	95080883	54.108
chr5	25499698	25499698	54.0635
chr6	71831814	71831814	54.0499
chr5	52190611	52190611	54.0343
chr15	101246445	101246445	54.0111
chr5	35893334	35893334	54.0105
chr7	45638846	45638846	54.0099
chr11	23067873	23067873	54.0003
chr6	18848573	18848573	53.9997
chr11	23633713	23633713	53.9933
chr6	52640401	52640401	53.9804
chr1	134494611	134494611	53.9792
chr10	60003127	60003127	53.9744
chr2	33371522	33371522	53.9741
chr10	62578506	62578506	53.9738
chr2	26445494	26445494	53.9355
chr9	108991761	108991761	53.8877
chr8	72160893	72160893	53.8714
chr11	98202688	98202688	53.8525
chr7	30650296	30650296	53.8519
chr2	167349344	167349344	53.8516
chr17	28313458	28313458	53.8302
chr6	142387167	142387167	53.8296
chr16	32877738	32877738	53.8293
chr3	82358054	82358054	53.8221
chr15	98831492	98831492	53.7992
chr6	137735076	137735076	53.7986
chr5	139460607	139460607	53.798
chr18	14783145	14783145	53.7977
chr4	49632003	49632003	53.7971
chr8	119344420	119344420	53.7926
chr2	148681092	148681092	53.792
chr11	102393399	102393399	53.7917
chr10	39369741	39369741	53.7917
chr11	94549211	94549211	53.791
chr12	103388672	103388672	53.7907
chr14	8173077	8173077	53.742
chr13	74350245	74350245	53.7414
chr5	45493336	45493336	53.7411
chr15	68363327	68363327	53.7031
chr4	119294622	119294622	53.6502
chr13	41605724	41605724	53.6496
chr7	126396814	126396814	53.6493
chr5	30232543	30232543	53.6454
chr7	45124471	45124471	53.6159
chr15	78913810	78913810	53.6107
chr17	25184539	25184539	53.6101
chr5	93267125	93267125	53.6068
chr4	151044842	151044842	53.6065
chr12	108179458	108179458	53.5568
chr1	175692951	175692951	53.5544
chr5	135149607	135149607	53.5147
chr5	135149105	135149105	53.5141
chr17	24470325	24470325	53.5135
chr5	137502574	137502574	53.5132
chr10	79767070	79767070	53.4795
chr10	81060290	81060290	53.4677
chr18	35498923	35498923	53.4659
chr10	80622071	80622071	53.4572
chr5	124862629	124862629	53.4554
chr15	96461069	96461069	53.4548
chr5	76951257	76951257	53.4545
chr7	35754540	35754540	53.437
chr17	8283719	8283719	53.4343
chr2	11777632	11777632	53.4265
chr3	138443075	138443075	53.4259
chr9	31386143	31386143	53.4256
chr11	115628249	115628249	53.4241
chr7	28179411	28179411	53.4238
chr4	40948305	40948305	53.4232
chr4	123917367	123917367	53.394
chr19	4794014	4794014	53.3832
chr17	34119520	34119520	53.3714
chr7	102210240	102210240	53.3663
chr11	117654658	117654658	53.3398
chr12	72085670	72085670	53.3287
chr12	8674103	8674103	53.3154
chr1	165460560	165460560	53.2937
chr18	38993019	38993019	53.2892
chr8	121585563	121585563	53.2889
chr8	119840621	119840621	53.2528
chr18	42275227	42275227	53.2525
chr17	25833002	25833002	53.2519
chr2	180024872	180024872	53.2438
chr16	91485089	91485089	53.2435
chr16	56029792	56029792	53.2432
chr2	140066792	140066792	53.2167
chr5	115845145	115845145	53.2043
chr13	64161756	64161756	53.204
chr2	129297319	129297319	53.2034
chr7	141328142	141328142	53.1757
chr9	20878372	20878372	53.1754
chr13	69534807	69534807	53.1604
chr8	83955288	83955288	53.1598
chr7	12922165	12922165	53.1116
chr17	46328033	46328033	53.1083
chr8	123518831	123518831	53.108
chr11	72607184	72607184	53.086
chr1	131527823	131527823	53.0728
chr1	105663763	105663763	53.071
chr11	78261643	78261643	53.0707
chr9	66919769	66919769	53.0701
chr7	19024333	19024333	53.0234
chr9	96196211	96196211	52.9849
chr5	147076628	147076628	52.9304
chr10	80855265	80855265	52.9235
chrUn_JH584304	59717	59717	52.9111
chr11	60699673	60699673	52.8946
chr2	156180304	156180304	52.8789
chr19	44562800	44562800	52.8786
chr7	38107654	38107654	52.8735
chr5	135688959	135688959	52.8714
chr5	137786825	137786825	52.7594
chr7	16387869	16387869	52.7396
chr13	59585256	59585256	52.7393
chr3	108562455	108562455	52.7386
chr15	81360859	81360859	52.7383
chr9	78481751	78481751	52.7293
chr4	62360641	62360641	52.7167
chr9	104262981	104262981	52.7067
chr11	29247436	29247436	52.7061
chr12	108334240	108334240	52.6998
chr6	125215490	125215490	52.689
chr6	33060356	33060356	52.6884
chr14	31129026	31129026	52.6881
chr12	110979136	110979136	52.686
chr12	108894237	108894237	52.6854
chr10	128566127	128566127	52.6851
chr1	118311378	118311378	52.6848
chr2	34871008	34871008	52.6845
chr15	83350313	83350313	52.6842
chr6	85333103	85333103	52.6806
chr7	133637601	133637601	52.664
chr10	76032581	76032581	52.6634
chr19	43524646	43524646	52.6631
chr3	38484924	38484924	52.6152
chr11	121204347	121204347	52.6149
chr6	113077269	113077269	52.6089
chr13	54694224	54694224	52.5791
chr6	148831540	148831540	52.5749
chr7	46033705	46033705	52.5613
chr4	84884332	84884332	52.5373
chr11	17211545	17211545	52.5225
chr17	28801655	28801655	52.5081
chr9	110131922	110131922	52.5069
chr11	84513578	84513578	52.4825
chr5	110839900	110839900	52.4822
chr18	73572518	73572518	52.3843
chr14	21500454	21500454	52.3837
chr7	99141479	99141479	52.3831
chr7	28392796	28392796	52.3774
chr9	118150161	118150161	52.3771
chr15	59648187	59648187	52.3554
chr7	143830135	143830135	52.353
chr16	18498800	18498800	52.3356
chr10	80929979	80929979	52.3353
chr9	21149992	21149992	52.335
chr10	63430145	63430145	52.3347
chr18	67449228	67449228	52.3341
chr10	74967022	74967022	52.3226
chr7	29983844	29983844	52.3226
chr5	143732530	143732530	52.3223
chr7	25659113	25659113	52.3172
chr18	34506913	34506913	52.3169
chr13	81783731	81783731	52.3163
chr5	76905501	76905501	52.3055
chr12	102439802	102439802	52.3052
chr13	104109642	104109642	52.3049
chr7	44929977	44929977	52.3046
chr4	149166744	149166744	52.3043
chr7	28981995	28981995	52.2865
chr18	32162999	32162999	52.2386
chr2	53191327	53191327	52.2383
chr6	113076827	113076827	52.2206
chr19	7039987	7039987	52.22
chr9	108347773	108347773	52.2197
chr9	109931768	109931768	52.2194
chr16	30388876	30388876	52.2149
chr12	40223275	40223275	52.1956
chr9	50528721	50528721	52.173
chr7	27178998	27178998	52.1724
chr10	57486257	57486257	52.1559
chr8	119778482	119778482	52.1553
chr16	90143916	90143916	52.1543
chr3	95015536	95015536	52.1537
chr6	124931350	124931350	52.1537
chr19	53142454	53142454	52.1534
chr4	108301178	108301178	52.1438
chr11	23306453	23306453	52.1363
chr10	93453334	93453334	52.1357
chr18	66002729	66002729	52.1279
chr19	21653078	21653078	52.108
chr17	7169852	7169852	52.1071
chr7	24884085	24884085	52.0993
chr9	82830036	82830036	52.0424
chr2	173000099	173000099	52.0421
chr17	57031904	57031904	52.0276
chr8	126422431	126422431	52.0195
chr11	87591894	87591894	52.0162
chr1	93803870	93803870	52.0156
chr8	71371643	71371643	52.0153
chr17	53689368	53689368	51.9945
chr2	119547636	119547636	51.9936
chr4	72201044	72201044	51.9882
chr7	122132994	122132994	51.9758
chr1	136466292	136466292	51.9752
chr2	33468592	33468592	51.9749
chr11	96075991	96075991	51.9695
chr3	104638580	104638580	51.9689
chr9	100546230	100546230	51.9626
chr5	29569098	29569098	51.962
chr1	134557100	134557100	51.9581
chr4	136053433	136053433	51.9578
chr13	112800781	112800781	51.9551
chr11	121237096	121237096	51.9539
chr15	89315348	89315348	51.9527
chr18	60849032	60849032	51.9524
chr17	46890599	46890599	51.9518
chr9	37208207	37208207	51.9515
chr5	135545251	135545251	51.9168
chr1	52233343	52233343	51.8675
chr2	59160738	59160738	51.841
chr8	124021435	124021435	51.8298
chr6	116193553	116193553	51.8148
chr1	16619322	16619322	51.8145
chr9	4376404	4376404	51.803
chr9	48985115	48985115	51.8027
chr5	124579134	124579134	51.7946
chr8	47675272	47675272	51.7793
chr4	132422537	132422537	51.7717
chr16	43889776	43889776	51.7711
chr6	91515897	91515897	51.7708
chr16	58408381	58408381	51.7708
chr14	60265183	60265183	51.7699
chr5	33629771	33629771	51.7693
chr15	3995826	3995826	51.7272
chr10	80433731	80433731	51.7239
chr19	41981174	41981174	51.7233
chr9	119894838	119894838	51.6896
chr1	90603421	90603421	51.6601
chr13	48878783	48878783	51.6598
chr9	80164941	80164941	51.6426
chr12	84361936	84361936	51.633
chr1	37430107	37430107	51.626
chr7	125444983	125444983	51.6161
chr10	61648566	61648566	51.5911
chr10	59951906	59951906	51.5908
chr2	26140586	26140586	51.5872
chr5	135168817	135168817	51.5869
chr10	62231301	62231301	51.5866
chr9	122351741	122351741	51.5487
chr6	88841914	88841914	51.5276
chr8	47533547	47533547	51.5101
chr19	47731673	47731673	51.4882
chr1	156719113	156719113	51.4773
chr8	70839934	70839934	51.4584
chr11	116843476	116843476	51.4496
chr14	21500757	21500757	51.4286
chr1	191990200	191990200	51.4283
chr6	67266932	67266932	51.428
chr8	60993165	60993165	51.4277
chr2	152831329	152831329	51.4274
chr8	22805742	22805742	51.4126
chr8	124863055	124863055	51.4123
chr7	102441762	102441762	51.4123
chr11	69901706	69901706	51.4123
chr8	22593967	22593967	51.412
chr4	124936981	124936981	51.412
chr9	46012677	46012677	51.4036
chr18	53862005	53862005	51.4033
chr10	91082932	91082932	51.403
chr1	36691430	36691430	51.2958
chr10	80798626	80798626	51.2651
chr2	181601321	181601321	51.244
chr19	10949333	10949333	51.2437
chr5	121452693	121452693	51.2341
chr16	14317446	14317446	51.2233
chr2	167063142	167063142	51.223
chr4	43442232	43442232	51.2184
chr7	89404327	89404327	51.2181
chr15	73645838	73645838	51.2178
chr17	56218968	56218968	51.2172
chr6	91473639	91473639	51.2169
chr11	90249281	90249281	51.2166
chr17	29490509	29490509	51.2067
chr17	56584877	56584877	51.1495
chr4	106651038	106651038	51.1146
chr16	92301221	92301221	51.1143
chr4	117550296	117550296	51.114
chr4	126262315	126262315	51.1137
chr7	46795767	46795767	51.1113
chr14	20674356	20674356	51.0854
chr14	54686901	54686901	51.0764
chr18	62548785	62548785	51.0619
chr2	181497158	181497158	51.0517
chr4	147868651	147868651	51.0514
chr12	104752171	104752171	51.0448
chr4	151862145	151862145	51.0426
chr4	124802529	124802529	51.0384
chr11	3539311	3539311	51.0381
chr15	82147130	82147130	51.0288
chr11	62076897	62076897	51.0285
chr11	121673161	121673161	51.0162
chr4	83525415	83525415	50.968
chr3	36572102	36572102	50.9349
chr13	104178818	104178818	50.9346
chr9	56950878	56950878	50.9343
chr9	62341267	62341267	50.9337
chr11	120633659	120633659	50.9334
chr3	90052666	90052666	50.9331
chr2	36049403	36049403	50.9328
chr5	127617461	127617461	50.9325
chr11	20112986	20112986	50.9051
chr2	119477992	119477992	50.9048
chr11	100939679	100939679	50.8927
chr5	142551132	142551132	50.8921
chr19	46152316	46152316	50.8918
chr17	34894399	34894399	50.8915
chr5	121546017	121546017	50.8825
chr9	109875428	109875428	50.8822
chr5	31220683	31220683	50.8819
chr14	37135373	37135373	50.8762
chr8	14090375	14090375	50.8756
chr4	155066990	155066990	50.8753
chr2	70661451	70661451	50.8711
chr5	97111813	97111813	50.8708
chr18	74216058	74216058	50.8554
chr7	73558692	73558692	50.8533
chr3	108911767	108911767	50.8473
chr19	53944735	53944735	50.8292
chr8	70212760	70212760	50.8289
chr16	93832142	93832142	50.8006
chr8	120589253	120589253	50.7783
chr5	130144591	130144591	50.778
chr9	53536993	53536993	50.7699
chr11	97629779	97629779	50.7564
chr9	65908910	65908910	50.7561
chr1	75192100	75192100	50.7558
chr19	44931039	44931039	50.7007
chr11	115536381	115536381	50.7004
chr17	36837050	36837050	50.6998
chr10	41450338	41450338	50.6971
chr4	149307800	149307800	50.6968
chr3	58525860	58525860	50.682
chr11	100619749	100619749	50.6694
chr4	108619904	108619904	50.6691
chr11	20332859	20332859	50.6688
chr15	81585195	81585195	50.6633
chr8	121907746	121907746	50.663
chr7	45589311	45589311	50.6627
chr3	69127125	69127125	50.6528
chr9	35570151	35570151	50.611
chr7	19228781	19228781	50.5776
chr3	108257079	108257079	50.5748
chr4	59581551	59581551	50.5745
chr17	56716967	56716967	50.549
chr9	35267830	35267830	50.5435
chr5	35582974	35582974	50.5183
chr2	181520419	181520419	50.518
chr2	27540334	27540334	50.5176
chr10	42761480	42761480	50.5176
chr8	46551939	46551939	50.5173
chr2	73892896	73892896	50.508
chr4	19709176	19709176	50.4993
chr14	31019093	31019093	50.4978
chr4	129461419	129461419	50.4836
chr7	19149367	19149367	50.4773
chr10	80434109	80434109	50.3984
chr5	116024548	116024548	50.3885
chr19	53038680	53038680	50.3605
chr14	99099820	99099820	50.3602
chr4	9669212	9669212	50.3599
chr12	100187601	100187601	50.3349
chr7	131410644	131410644	50.3346
chr11	117849219	117849219	50.334
chr8	23208401	23208401	50.3337
chr1	38129764	38129764	50.3304
chr9	119402035	119402035	50.3145
chr7	114276175	114276175	50.3006
chr2	119972332	119972332	50.3003
chr2	22895540	22895540	50.3
chr1	75479489	75479489	50.2997
chr9	22002922	22002922	50.2822
chr4	44168335	44168335	50.2582
chr8	123373720	123373720	50.2579
chr7	28179979	28179979	50.2576
chr11	78550844	78550844	50.2112
chr10	43541002	43541002	50.2109
chr5	33018762	33018762	50.1564
chr2	130563704	130563704	50.1507
chr4	53012281	53012281	50.1411
chr7	16615459	16615459	50.123
chr18	80206753	80206753	50.1092
chr2	10080443	10080443	50.1089
chr8	75034041	75034041	50.1089
chr10	117710824	117710824	50.1085
chr4	149518026	149518026	50.104
chr10	4432423	4432423	50.0869
chr10	83360175	83360175	50.0866
chr2	32694261	32694261	50.0279
chr8	25201650	25201650	50.0182
chr13	47043223	47043223	50.0179
chr13	93303666	93303666	49.9803
chr8	25017198	25017198	49.98
chr3	32397016	32397016	49.9764
chr4	134128799	134128799	49.9683
chr12	71831034	71831034	49.968
chr4	118409317	118409317	49.9677
chr1	136017982	136017982	49.9674
chr11	121259968	121259968	49.9532
chr11	57801525	57801525	49.9309
chr9	98563645	98563645	49.9306
chr12	70825382	70825382	49.9303
chr9	106821858	106821858	49.93
chr11	60830650	60830650	49.9213
chr2	121413868	121413868	49.9186
chr8	22653455	22653455	49.909
chr2	90745359	90745359	49.8759
chr2	30807893	30807893	49.8756
chr4	106560968	106560968	49.8491
chr1	172482080	172482080	49.8488
chr7	30308678	30308678	49.8485
chr17	73107943	73107943	49.8482
chr10	77978566	77978566	49.8479
chr17	32350677	32350677	49.8476
chr15	85811710	85811710	49.8473
chr19	8941919	8941919	49.815
chr9	64811283	64811283	49.8147
chr17	56935585	56935585	49.7997
chr17	25579114	25579114	49.7994
chr7	27447860	27447860	49.7991
chr9	99243370	99243370	49.7937
chr16	4003848	4003848	49.7895
chr4	134245616	134245616	49.7889
chr2	29935373	29935373	49.7886
chr11	87737411	87737411	49.7883
chr2	30474304	30474304	49.788
chr2	39008076	39008076	49.7877
chr9	59750838	59750838	49.7696
chr18	80470041	80470041	49.7693
chr4	134853409	134853409	49.769
chr12	108835926	108835926	49.7672
chr6	29694173	29694173	49.7536
chr4	130663257	130663257	49.7524
chr1	162548603	162548603	49.7521
chr2	152029410	152029410	49.7518
chr3	88425208	88425208	49.7515
chr11	6415727	6415727	49.7512
chr4	137594155	137594155	49.7509
chr11	116853176	116853176	49.7431
chr5	45450430	45450430	49.7428
chr7	101896281	101896281	49.7425
chr8	69903360	69903360	49.7425
chr2	39065558	39065558	49.7422
chr1	106759827	106759827	49.7398
chr19	16781028	16781028	49.7377
chr12	112829431	112829431	49.7013
chr2	122118412	122118412	49.6868
chr4	34687354	34687354	49.6727
chr15	37007499	37007499	49.6242
chr9	31280437	31280437	49.6218
chr11	69632902	69632902	49.6097
chr11	86201266	86201266	49.6097
chr7	126695859	126695859	49.6094
chr15	99370522	99370522	49.6091
chr16	13671892	13671892	49.6088
chr19	6921929	6921929	49.586
chr9	21265247	21265247	49.576
chr2	32236585	32236585	49.5757
chr11	62551128	62551128	49.5691
chr19	43674975	43674975	49.5568
chr6	146577866	146577866	49.5565
chr11	4849611	4849611	49.5541
chr17	56325963	56325963	49.5074
chr10	76962145	76962145	49.5014
chr2	130642859	130642859	49.4908
chr6	71633017	71633017	49.4562
chr1	93478915	93478915	49.4559
chr1	36445310	36445310	49.4451
chr6	71440819	71440819	49.4297
chr16	17132382	17132382	49.4264
chr18	36735036	36735036	49.4261
chr11	109425943	109425943	49.4219
chr12	91849298	91849298	49.4026
chr2	160873064	160873064	49.4023
chr1	92934691	92934691	49.3963
chr15	85879229	85879229	49.3804
chr6	120531357	120531357	49.3801
chr6	83831936	83831936	49.3698
chr10	42277772	42277772	49.3695
chr9	70542711	70542711	49.3683
chr3	153913042	153913042	49.3096
chr3	27153933	27153933	49.3093
chr10	81571744	81571744	49.309
chr4	11007705	11007705	49.2732
chr11	97188029	97188029	49.2666
chr3	94954042	94954042	49.2437
chr15	83172317	83172317	49.2434
chr2	164074113	164074113	49.2431
chr13	43171493	43171493	49.2425
chr6	28261961	28261961	49.2148
chr13	58128959	58128959	49.2097
chr4	151861864	151861864	49.2094
chr7	6156274	6156274	49.2082
chr5	122850060	122850060	49.2018
chr10	40302308	40302308	49.2006
chr2	121807191	121807191	49.1883
chr15	5116483	5116483	49.188
chr10	127063397	127063397	49.1844
chr17	56764764	56764764	49.1841
chr11	70237953	70237953	49.1838
chr2	166905992	166905992	49.1835
chr3	90079490	90079490	49.1711
chr7	82648583	82648583	49.1296
chr18	84685716	84685716	49.1293
chr7	4501763	4501763	49.129
chr11	59662427	59662427	49.0869
chr7	28741860	28741860	49.0781
chr5	24685801	24685801	49.0778
chr7	44590805	44590805	49.0616
chr7	143069340	143069340	49.0462
chr15	102073711	102073711	49.02
chr15	81190999	81190999	49.0167
chr1	172148056	172148056	49.0164
chr1	191026282	191026282	49.0161
chr4	107253539	107253539	49.005
chr13	32338751	32338751	49.0038
chr4	155891806	155891806	48.9977
chr5	138619781	138619781	48.9974
chr2	25574982	25574982	48.9974
chr6	85451994	85451994	48.9839
chr2	152293809	152293809	48.9484
chr7	126928858	126928858	48.9481
chr10	81037338	81037338	48.9478
chr15	11996040	11996040	48.9475
chr9	107554485	107554485	48.9312
chr11	71019553	71019553	48.9303
chr11	71019335	71019335	48.93
chr8	94386360	94386360	48.9117
chr5	121397940	121397940	48.9098
chr17	78937142	78937142	48.9095
chr7	27361609	27361609	48.9092
chr16	16983320	16983320	48.8806
chr2	5012808	5012808	48.8803
chr6	42264893	42264893	48.88
chr8	70897526	70897526	48.8578
chr4	119174236	119174236	48.8575
chr8	110618568	110618568	48.8484
chr1	181144256	181144256	48.8481
chr12	78748789	78748789	48.8478
chr6	87887825	87887825	48.8355
chr11	40733556	40733556	48.8352
chr16	18289314	18289314	48.8349
chr6	86669242	86669242	48.8256
chr5	145231722	145231722	48.8225
chr19	6418716	6418716	48.8222
chr16	64851886	64851886	48.8219
chr16	32247174	32247174	48.8216
chr16	62786788	62786788	48.8156
chr8	26158143	26158143	48.8153
chr10	19591852	19591852	48.8153
chr8	13785940	13785940	48.7964
chr12	32820151	32820151	48.7961
chr6	113419371	113419371	48.7714
chr4	137357698	137357698	48.7711
chr13	100786655	100786655	48.7708
chr2	73312694	73312694	48.7705
chr7	25754853	25754853	48.7449
chr7	102210469	102210469	48.7407
chr1	36511803	36511803	48.7343
chr7	113369420	113369420	48.734
chr14	122534256	122534256	48.7337
chr10	11149334	11149334	48.7334
chr11	52000819	52000819	48.7042
chr17	35667592	35667592	48.7015
chr5	65199626	65199626	48.6817
chr6	89595615	89595615	48.6814
chr8	121108379	121108379	48.6811
chr17	24351932	24351932	48.6753
chr8	94214478	94214478	48.675
chr18	36744615	36744615	48.6747
chr17	13007851	13007851	48.6744
chr9	21367800	21367800	48.6744
chr11	60537596	60537596	48.6693
chr19	29806534	29806534	48.6561
chr19	37376296	37376296	48.6558
chr6	71271561	71271561	48.6555
chr10	63023969	63023969	48.6525
chr11	103267489	103267489	48.6362
chr19	4811674	4811674	48.6359
chr1	151344408	151344408	48.6338
chr17	71002585	71002585	48.6335
chr6	54993061	54993061	48.6329
chr8	3500435	3500435	48.5935
chr9	107587616	107587616	48.5932
chr2	32138064	32138064	48.5929
chr2	24949665	24949665	48.5926
chr4	43656723	43656723	48.5579
chr10	127311770	127311770	48.5576
chr17	33760472	33760472	48.5576
chr17	29032516	29032516	48.5552
chr1	170174968	170174968	48.5516
chr14	52104347	52104347	48.5423
chr2	132263108	132263108	48.5041
chr11	76217629	76217629	48.498
chr5	104046883	104046883	48.4944
chr7	101905831	101905831	48.4941
chr8	71272671	71272671	48.4875
chr11	72796151	72796151	48.4872
chr13	48625738	48625738	48.4737
chr6	83914360	83914360	48.4734
chr11	52396404	52396404	48.4731
chr8	4325183	4325183	48.4664
chr17	31564485	31564485	48.4589
chr1	180568856	180568856	48.4586
chr7	65644769	65644769	48.4583
chr7	79466283	79466283	48.4538
chr8	13105554	13105554	48.4484
chr4	126468682	126468682	48.4381
chr19	6276798	6276798	48.4198
chr11	61175225	61175225	48.4195
chr11	77982684	77982684	48.4192
chr19	47865730	47865730	48.4156
chr13	38037193	38037193	48.4153
chr19	8898073	8898073	48.415
chr4	153957136	153957136	48.4147
chr7	27553139	27553139	48.4144
chr11	107189372	107189372	48.3812
chr5	122372422	122372422	48.3761
chr15	102470418	102470418	48.3758
chr5	122821327	122821327	48.371
chr17	25727470	25727470	48.3499
chr1	161876847	161876847	48.3424
chr4	56802336	56802336	48.3319
chr3	37419874	37419874	48.3316
chr8	70538848	70538848	48.3313
chr7	16738369	16738369	48.3283
chr3	36613391	36613391	48.3243
chr2	163645180	163645180	48.3153
chr15	76351230	76351230	48.315
chr6	117879585	117879585	48.3027
chr18	10182200	10182200	48.3027
chr18	37935564	37935564	48.2933
chr2	103073587	103073587	48.293
chr2	104590353	104590353	48.2852
chr7	19508691	19508691	48.2825
chr10	123076435	123076435	48.2804
chr2	119208920	119208920	48.278
chr9	57765139	57765139	48.2705
chr18	31910739	31910739	48.2659
chr9	44379511	44379511	48.2656
chr7	19119799	19119799	48.2361
chr8	105326307	105326307	48.2036
chr12	105685303	105685303	48.1958
chr3	95624868	95624868	48.182
chr5	138280045	138280045	48.1696
chr2	120850547	120850547	48.1678
chr4	41348931	41348931	48.1624
chr12	25096179	25096179	48.1621
chr7	121034497	121034497	48.1618
chr6	119388830	119388830	48.1615
chr6	38433800	38433800	48.1479
chr10	4386780	4386780	48.1446
chr12	52503703	52503703	48.1443
chr9	108190478	108190478	48.11
chr19	53142729	53142729	48.0995
chr15	101283956	101283956	48.0953
chr5	33658489	33658489	48.095
chr6	125191697	125191697	48.0938
chr8	123477840	123477840	48.0841
chr1	190928535	190928535	48.0838
chr13	92611037	92611037	48.0838
chr5	140830614	140830614	48.0835
chr11	103267753	103267753	48.0615
chr11	83291641	83291641	48.0567
chr7	18910569	18910569	48.0564
chr1	136624882	136624882	48.0561
chr5	110286256	110286256	48.0558
chr9	57836993	57836993	48.0423
chr11	50377681	50377681	47.9935
chr15	73067751	73067751	47.9932
chr3	103914408	103914408	47.9812
chr16	90934958	90934958	47.9809
chr7	100121536	100121536	47.9806
chr8	71951018	71951018	47.9803
chr11	60537981	60537981	47.98
chr8	121652943	121652943	47.9797
chr5	112276677	112276677	47.9794
chr10	83543941	83543941	47.9727
chr2	155236526	155236526	47.9727
chr2	144270950	144270950	47.9523
chr17	35841409	35841409	47.9288
chr8	13338706	13338706	47.9288
chr1	34439772	34439772	47.9285
chr3	95281828	95281828	47.9107
chr11	75461595	75461595	47.9101
chr15	31601776	31601776	47.9101
chr2	161109139	161109139	47.9002
chr7	127875761	127875761	47.8993
chr10	115384896	115384896	47.8972
chr8	11009075	11009075	47.8969
chr12	110696450	110696450	47.8966
chr2	164071197	164071197	47.8963
chr5	137629092	137629092	47.8818
chr2	180967189	180967189	47.8785
chr5	122614520	122614520	47.8785
chr17	36231478	36231478	47.8782
chr4	28813001	28813001	47.8779
chr11	51606932	51606932	47.8653
chr4	45084680	45084680	47.8511
chr4	152027707	152027707	47.8508
chr13	119690134	119690134	47.806
chr7	121707544	121707544	47.8015
chr3	87930176	87930176	47.8012
chr18	34651774	34651774	47.8012
chr9	66511855	66511855	47.7969
chr10	75764355	75764355	47.7954
chr17	33955769	33955769	47.7714
chr19	23687355	23687355	47.7711
chr5	27791740	27791740	47.7705
chr2	166713890	166713890	47.7701
chr8	46470905	46470905	47.7611
chr17	56673148	56673148	47.7428
chr11	55097791	55097791	47.7244
chr9	104002509	104002509	47.7241
chr10	80826516	80826516	47.7145
chr9	21288036	21288036	47.7142
chr10	80622367	80622367	47.6868
chr7	45128829	45128829	47.6777
chr1	64532709	64532709	47.6774
chr8	13907741	13907741	47.6723
chr12	102878510	102878510	47.6609
chr17	33909352	33909352	47.619
chr5	113772736	113772736	47.619
chr9	61370613	61370613	47.6187
chr4	148039026	148039026	47.6169
chr11	78094686	78094686	47.6163
chr13	53377419	53377419	47.616
chr19	14598485	14598485	47.5968
chr2	109890825	109890825	47.5892
chr10	52417457	52417457	47.5889
chr8	105860516	105860516	47.5886
chr7	75455500	75455500	47.585
chr18	6136141	6136141	47.582
chr11	23498071	23498071	47.5555
chr7	100372051	100372051	47.5552
chr9	62122696	62122696	47.5549
chr2	90847108	90847108	47.5453
chr5	129941850	129941850	47.5284
chr8	72475205	72475205	47.5281
chr17	78736709	78736709	47.5272
chr5	137333602	137333602	47.5269
chr9	44066954	44066954	47.5185
chr9	119444910	119444910	47.5182
chr9	26999611	26999611	47.4754
chr5	24030719	24030719	47.4751
chr4	120570333	120570333	47.4736
chr11	69921398	69921398	47.4733
chr2	71389163	71389163	47.4429
chr17	46202699	46202699	47.4426
chr2	180702097	180702097	47.4387
chr5	145083801	145083801	47.4387
chr16	35363931	35363931	47.4387
chr1	65186643	65186643	47.4384
chr6	13678093	13678093	47.4381
chr8	70539620	70539620	47.4294
chr11	106084414	106084414	47.4291
chr4	137388483	137388483	47.4077
chr7	16098477	16098477	47.4062
chr4	136286004	136286004	47.3939
chr16	38089272	38089272	47.3854
chr2	118388495	118388495	47.3821
chr1	179803663	179803663	47.3683
chr9	22085493	22085493	47.3623
chr12	24651231	24651231	47.349
chr7	4659070	4659070	47.3487
chr7	25316750	25316750	47.3433
chr14	54686671	54686671	47.3394
chr3	87906206	87906206	47.3394
chr8	75109460	75109460	47.3391
chr9	22117256	22117256	47.3391
chr5	142401462	142401462	47.3174
chr4	132768180	132768180	47.2668
chr4	107066925	107066925	47.2665
chr14	55681924	55681924	47.2662
chr15	12321376	12321376	47.2581
chr7	75848257	75848257	47.2578
chr12	110840963	110840963	47.2575
chr6	124829562	124829562	47.2394
chr5	73490785	73490785	47.2256
chr18	20746396	20746396	47.2256
chr7	35056643	35056643	47.2253
chr5	112276467	112276467	47.2141
chr7	127449159	127449159	47.2066
chr5	140649138	140649138	47.2
chr9	97111256	97111256	47.1997
chr7	49778317	49778317	47.1994
chr7	125491530	125491530	47.1991
chr17	74528299	74528299	47.1819
chr6	136828196	136828196	47.1816
chr1	152903249	152903249	47.1813
chr15	83510949	83510949	47.1801
chr11	106036842	106036842	47.1801
chr2	157279004	157279004	47.1798
chr11	70647143	70647143	47.1663
chr4	154160842	154160842	47.16
chr17	26939669	26939669	47.1591
chr3	142882199	142882199	47.1154
chr4	55349698	55349698	47.1007
chr1	151755102	151755102	47.1004
chr19	7341897	7341897	47.0946
chr6	48601934	48601934	47.0913
chr9	65294212	65294212	47.091
chr12	83688146	83688146	47.0432
chr4	155847353	155847353	47.0269
chr6	38533631	38533631	47.0233
chr9	113930954	113930954	47.017
chr12	108275560	108275560	47.0164
chr1	119837568	119837568	47.0161
chr11	97744841	97744841	46.9977
chr7	59228701	59228701	46.995
chr3	88178149	88178149	46.9935
chr8	70776749	70776749	46.9802
chr2	31572644	31572644	46.979
chr15	75704173	75704173	46.979
chr3	89411928	89411928	46.9787
chr8	94037152	94037152	46.9784
chr19	7383090	7383090	46.9619
chr19	36834212	36834212	46.9616
chr17	47010547	47010547	46.9345
chr8	123949389	123949389	46.9137
chr13	98263091	98263091	46.9134
chr12	80945443	80945443	46.9044
chr17	65884906	65884906	46.9041
chr4	103114694	103114694	46.9038
chr11	83964453	83964453	46.9035
chr2	164804988	164804988	46.9032
chr18	35771399	35771399	46.9029
chr1	176814215	176814215	46.8969
chr16	20426428	20426428	46.8966
chr5	130255533	130255533	46.8963
chr18	12128653	12128653	46.8851
chr11	54860719	54860719	46.8625
chr11	97187154	97187154	46.8625
chr1	191397660	191397660	46.8294
chr1	165634621	165634621	46.812
chr9	119937571	119937571	46.8117
chr8	11635153	11635153	46.8066
chr5	28071146	28071146	46.8063
chr1	57377582	57377582	46.7996
chr14	25694098	25694098	46.7996
chr9	21927517	21927517	46.7993
chr11	98150543	98150543	46.7975
chr7	4136982	4136982	46.7972
chr2	146512245	146512245	46.7933
chr1	51478446	51478446	46.7873
chr8	25754429	25754429	46.7837
chr7	45896790	45896790	46.7683
chr8	4166226	4166226	46.768
chr1	39535713	39535713	46.7557
chr9	65021741	65021741	46.7554
chr19	4125874	4125874	46.725
chr9	111271653	111271653	46.7162
chr17	56040283	56040283	46.7162
chr17	24205595	24205595	46.7159
chr12	24831433	24831433	46.7156
chr7	47050553	47050553	46.7156
chr8	105758670	105758670	46.7153
chr19	24477540	24477540	46.6518
chr2	155050822	155050822	46.6515
chr3	95434362	95434362	46.6515
chr4	155223378	155223378	46.6199
chr11	59839338	59839338	46.6196
chr7	101108453	101108453	46.6196
chr17	44777125	44777125	46.6193
chr4	99715624	99715624	46.6193
chr18	34331121	34331121	46.619
chr17	72918263	72918263	46.6133
chr19	11965738	11965738	46.6124
chr17	35165160	35165160	46.6121
chr11	121421333	121421333	46.6079
chr2	121271454	121271454	46.6076
chr11	70525287	70525287	46.6073
chr13	65240887	65240887	46.6055
chr11	60417121	60417121	46.6052
chr10	128303273	128303273	46.6049
chr14	69805689	69805689	46.6034
chr8	92356198	92356198	46.6031
chr7	126200518	126200518	46.5763
chr3	52268350	52268350	46.5763
chr16	57231532	57231532	46.5636
chr17	56831272	56831272	46.5489
chr19	4012804	4012804	46.5486
chr5	122158185	122158185	46.5483
chr1	171150623	171150623	46.5483
chr10	85128106	85128106	46.5359
chr6	83054492	83054492	46.5272
chr15	82345960	82345960	46.4857
chr11	53431011	53431011	46.4854
chr1	136346182	136346182	46.4703
chr5	124111936	124111936	46.4543
chr5	139150102	139150102	46.4471
chr4	83417660	83417660	46.4468
chr10	80167729	80167729	46.4465
chr14	30479548	30479548	46.4417
chr11	73018887	73018887	46.4414
chr16	87495917	87495917	46.4303
chr15	58415399	58415399	46.43
chr19	53600051	53600051	46.4212
chr2	146222026	146222026	46.4203
chr16	11066270	11066270	46.4173
chr9	77917375	77917375	46.3953
chr11	96977945	96977945	46.3872
chr14	30951401	30951401	46.3695
chr12	86241822	86241822	46.3692
chr11	77607901	77607901	46.3544
chr11	102604272	102604272	46.3541
chr7	24112298	24112298	46.3538
chr3	130060836	130060836	46.3177
chr14	46760472	46760472	46.2873
chr11	5261727	5261727	46.287
chr8	83594605	83594605	46.2867
chr14	122983392	122983392	46.2623
chr4	14826537	14826537	46.2608
chr6	125039673	125039673	46.2605
chr4	33310252	33310252	46.2605
chr19	46761516	46761516	46.2569
chr5	9161869	9161869	46.2466
chr13	92354632	92354632	46.2463
chr4	101647706	101647706	46.2463
chr16	35983322	35983322	46.246
chr18	46597694	46597694	46.246
chr14	79587336	79587336	46.2457
chr8	88696808	88696808	46.2454
chr17	66449726	66449726	46.2349
chr11	32455009	32455009	46.2316
chr19	11965520	11965520	46.2265
chr18	36560530	36560530	46.2262
chr12	40037484	40037484	46.2156
chr4	141060588	141060588	46.1967
chr1	57970089	57970089	46.1915
chr16	32608877	32608877	46.1858
chr1	93801974	93801974	46.1365
chr13	76018643	76018643	46.1362
chr16	13109813	13109813	46.1359
chr14	105177385	105177385	46.1356
chr18	5334924	5334924	46.107
chr12	79296328	79296328	46.0808
chr14	118137046	118137046	46.0805
chr9	88482686	88482686	46.0799
chr14	55491048	55491048	46.0796
chr8	81015054	81015054	46.0738
chr5	134689123	134689123	46.0651
chr6	120822759	120822759	46.0615
chr11	116199131	116199131	46.0585
chr4	129189645	129189645	46.0495
chr2	164911290	164911290	46.0449
chr12	31499588	31499588	46.0449
chr11	115708725	115708725	46.0344
chr7	101934004	101934004	46.0341
chr4	132049270	132049270	46.0341
chr8	34154564	34154564	46.0338
chr6	34177062	34177062	46.0133
chr1	144004242	144004242	46.013
chr7	97371575	97371575	46.0127
chr11	100319878	100319878	46.0061
chr6	28480279	28480279	46.0058
chr9	54863690	54863690	45.9929
chr7	141131256	141131256	45.9926
chr12	9030112	9030112	45.9923
chr3	107696733	107696733	45.9567
chr9	69989427	69989427	45.9549
chr7	45129016	45129016	45.9462
chr11	73047796	73047796	45.923
chr7	30729586	30729586	45.923
chr5	130079398	130079398	45.9227
chr11	118248678	118248678	45.9041
chr15	81960973	81960973	45.9038
chr15	38661879	38661879	45.9038
chr5	144545818	144545818	45.9035
chr13	19395847	19395847	45.9032
chr7	5080180	5080180	45.9029
chr7	111122794	111122794	45.9026
chr18	63708634	63708634	45.9026
chr17	29549748	29549748	45.9023
chr9	24503315	24503315	45.902
chr4	40703246	40703246	45.8992
chr11	100738230	100738230	45.8923
chr13	59557389	59557389	45.88
chr8	86885332	86885332	45.8797
chr7	16615080	16615080	45.8764
chr3	100922121	100922121	45.8761
chr7	28810794	28810794	45.8637
chr1	7088971	7088971	45.8619
chr11	86358351	86358351	45.8601
chr18	24530250	24530250	45.8598
chr7	127967490	127967490	45.8162
chr12	69372039	69372039	45.777
chr11	69672479	69672479	45.7737
chr1	79761751	79761751	45.7734
chr4	45012453	45012453	45.7542
chr5	137628897	137628897	45.7433
chr18	36679511	36679511	45.7412
chr19	18713114	18713114	45.7228
chr6	108213055	108213055	45.7204
chr13	104228900	104228900	45.7201
chr16	3847177	3847177	45.7198
chr17	80290160	80290160	45.7198
chr4	139131095	139131095	45.7153
chr17	28177159	28177159	45.7153
chr7	126503688	126503688	45.7036
chr9	107296597	107296597	45.6951
chr11	70562468	70562468	45.6837
chr7	143069069	143069069	45.6834
chr15	73423230	73423230	45.6828
chr9	50603887	50603887	45.6828
chr4	86857475	86857475	45.6825
chr1	105990315	105990315	45.6825
chr6	88519013	88519013	45.6822
chr1	156036121	156036121	45.6777
chr11	20741639	20741639	45.6768
chr11	60878855	60878855	45.6768
chr13	55362812	55362812	45.6629
chr11	115514480	115514480	45.6626
chr5	32785699	32785699	45.6596
chr15	82354387	82354387	45.6593
chr17	17838290	17838290	45.6593
chr1	175692727	175692727	45.6482
chr8	95807553	95807553	45.6479
chr9	13827095	13827095	45.6479
chr3	108591286	108591286	45.6334
chr14	29968311	29968311	45.6334
chr11	69921668	69921668	45.6277
chr19	47067703	47067703	45.6006
chr11	53567383	53567383	45.5949
chr17	66101629	66101629	45.5946
chr15	77929036	77929036	45.5943
chr11	86757821	86757821	45.5805
chr5	146221065	146221065	45.5615
chr19	5088436	5088436	45.5612
chr11	62731934	62731934	45.5612
chr1	86434508	86434508	45.5449
chr7	127478897	127478897	45.544
chr5	144255200	144255200	45.5347
chr15	102279401	102279401	45.5344
chr7	4812787	4812787	45.5341
chr8	105701121	105701121	45.5181
chr11	52231997	52231997	45.5178
chr5	113735686	113735686	45.5136
chr8	111300345	111300345	45.5091
chr7	141194055	141194055	45.5088
chr13	58402626	58402626	45.5013
chr2	132253293	132253293	45.5001
chr17	46680929	46680929	45.4938
chr11	73199403	73199403	45.4938
chr9	59578057	59578057	45.4935
chr15	79687922	79687922	45.4935
chr10	80226418	80226418	45.4935
chr15	73090777	73090777	45.4932
chr8	83442615	83442615	45.4904
chr2	125782815	125782815	45.4838
chr10	34282177	34282177	45.4835
chr7	64873055	64873055	45.454
chr11	58008747	58008747	45.423
chr7	35555438	35555438	45.414
chr12	85219372	85219372	45.4137
chr17	25919800	25919800	45.3914
chr7	25755224	25755224	45.3911
chr9	20878125	20878125	45.3721
chr4	127021231	127021231	45.3682
chr7	19381941	19381941	45.3682
chr5	115349080	115349080	45.3679
chr16	20672761	20672761	45.3676
chr8	25840811	25840811	45.352
chr9	64960822	64960822	45.3327
chr9	18292066	18292066	45.3309
chr18	49755670	49755670	45.3306
chr7	128461757	128461757	45.3306
chr3	146404523	146404523	45.3303
chr12	83632152	83632152	45.318
chr1	136415252	136415252	45.3152
chr17	26508621	26508621	45.3149
chr18	60526153	60526153	45.3149
chr5	73292685	73292685	45.308
chr12	59131410	59131410	45.308
chr13	43398320	43398320	45.3077
chr8	107425079	107425079	45.3062
chr8	88118686	88118686	45.3059
chr9	98986320	98986320	45.3056
chr7	45897009	45897009	45.3053
chr6	85333480	85333480	45.2626
chr7	24884534	24884534	45.2478
chr14	67008477	67008477	45.2475
chr2	121289612	121289612	45.2328
chr4	140961258	140961258	45.1888
chr18	52465648	52465648	45.1888
chr17	29347846	29347846	45.1885
chr3	20057769	20057769	45.1882
chr13	30545383	30545383	45.1879
chr2	94158208	94158208	45.1674
chr2	79635259	79635259	45.1671
chr13	69611493	69611493	45.1638
chr8	109693332	109693332	45.1575
chr18	7626952	7626952	45.1572
chr2	5951072	5951072	45.1473
chr4	148627072	148627072	45.1473
chr5	113908875	113908875	45.147
chr10	62651328	62651328	45.144
chr11	88864754	88864754	45.1437
chr15	51991832	51991832	45.141
chr19	8966962	8966962	45.1283
chr5	142463950	142463950	45.128
[truncated: 48,023 more rows]

## Sheet: CTRL_OVER_KO_1000bp_fromdownreg
Chromosome	Coordinate_1	Coordinate_2		Unique Genes:	Start	End	Name		Ensembl ID
chr8	8617434	8661242		chr8	8617434	8661242	Efnb2		ENSMUSG00000001300
chr10	77052178	77166548		chr10	77052178	77166548	Col18a1		ENSMUSG00000001435
chr11	21994764	22002897		chr11	21994764	22002897	Otx1		ENSMUSG00000005917
chr7	30434982	30445535		chr7	30434982	30445535	Aplp1		ENSMUSG00000006651
chr7	137193673	137314445		chr11	104231390	104332090	Mapt		ENSMUSG00000018411
chr7	137193673	137314445		chr18	47235598	47368870	Sema6a		ENSMUSG00000019647
chr7	137193673	137314445		chr14	63145153	63177793	Fdft1		ENSMUSG00000021273
chr11	104231390	104332090		chr14	21750531	21798725	Samd8		ENSMUSG00000021770
chr18	47235598	47368870		chr14	49298519	49526046	Slc35f4		ENSMUSG00000021852
chr10	10686059	11082356		chr14	31217860	31230350	Sema3g		ENSMUSG00000021904
chr10	10686059	11082356		chr15	32244813	32696341	Sema5a		ENSMUSG00000022231
chr10	109682660	110456204		chr15	79786352	79804766	Nptxr		ENSMUSG00000022421
chr10	109682660	110456204		chr15	75862339	75867404	Gsdmd		ENSMUSG00000022575
chr11	87568903	87590539		chr16	52248996	52454074	Alcam		ENSMUSG00000022636
chr11	87568903	87590539		chr16	37114942	37384962	Stxbp5l		ENSMUSG00000022829
chr12	44328885	44601846		chr17	93199422	93205485	Adcyap1		ENSMUSG00000024256
chr12	44328885	44601846		chr1	109982431	110140157	Cdh7		ENSMUSG00000026312
chr12	5077472	5375682		chr2	3613758	3782142	Fam107b		ENSMUSG00000026655
chr12	5077472	5375682		chr2	22774094	22875653	Apbb1ip		ENSMUSG00000026786
chr12	5077472	5375682		chr2	55435970	55598145	Kcnj3		ENSMUSG00000026824
chr12	5077472	5375682		chr2	143546156	143816285	Pcsk2		ENSMUSG00000027419
chr14	63145153	63177793		chr2	181387762	181459426	Zbtb46		ENSMUSG00000027583
chr13	11553103	12106945		chr3	75557547	75643495	Serpini1		ENSMUSG00000027834
chr13	11553103	12106945		chr3	121155398	121171695	Rwdd3		ENSMUSG00000028133
chr13	11553103	12106945		chr4	46536937	46602202	Coro2a		ENSMUSG00000028337
chr13	117602320	117987418		chr4	68761514	68954397	Brinp1		ENSMUSG00000028351
chr13	117602320	117987418		chr4	63959785	64047015	Tnc		ENSMUSG00000028364
chr13	117602320	117987418		chr4	43957401	43979118	Glipr2		ENSMUSG00000028480
chr13	117602320	117987418		chr4	85205126	85639195	Sh3gl2		ENSMUSG00000028488
chr13	117602320	117987418		chr4	154056253	154140208	Trp73		ENSMUSG00000029026
chr13	117602320	117987418		chr6	24088283	24168092	Slc13a1		ENSMUSG00000029700
chr13	117602320	117987418		chr6	104492790	104863406	Cntn6		ENSMUSG00000030092
chr14	21750531	21798725		chr8	54077606	54187096	Vegfc		ENSMUSG00000031520
chr14	48120869	48260883		chr9	66060169	66066629	Ppib		ENSMUSG00000032383
chr14	48120869	48260883		chr9	96196275	96323646	Tfdp2		ENSMUSG00000032411
chr14	49298519	49526046		chr14	111675115	111683134	Slitrk5		ENSMUSG00000033214
chr14	31217860	31230350		chr1	143640664	143654614	B3galt2		ENSMUSG00000033849
chr15	32244813	32696341		chr3	75037907	75165034	Zbbx		ENSMUSG00000034151
chr15	40655042	41104592		chr12	61523150	61858342	Lrfn5		ENSMUSG00000035653
chr15	40655042	41104592		chr10	105187663	105574451	Tmtc2		ENSMUSG00000036019
chr15	40655042	41104592		chr15	91267696	91573261	Slc2a13		ENSMUSG00000036298
chr15	18818947	19014236		chr1	189207930	189402273	Kcnk2		ENSMUSG00000037624
chr15	18818947	19014236		chr5	69109285	69341679	Kctd8		ENSMUSG00000037653
chr15	18818947	19014236		chr6	55677822	55681263	Neurod6		ENSMUSG00000037984
chr15	18818947	19014236		chr1	133164210	133303435	Plekha6		ENSMUSG00000041757
chr15	79786352	79804766		chr5	114444269	114460591	Mvk		ENSMUSG00000041939
chr15	75862339	75867404		chr1	53806876	54195168	Hecw2		ENSMUSG00000042807
chr16	52248996	52454074		chr4	89679436	89694772	Dmrta1		ENSMUSG00000043753
chr16	37114942	37384962		chr10	36506814	36834397	Hs3st5		ENSMUSG00000044499
chr17	90033631	91093071		chr2	65845767	66031546	Csrnp3		ENSMUSG00000044647
chr17	90033631	91093071		chr1	97606318	97662074	D1Ertd622e		ENSMUSG00000044768
chr17	90033631	91093071		chr4	35706647	36951747	Lingo2		ENSMUSG00000045083
chr17	90033631	91093071		chr6	59347226	59426294	Gprin3		ENSMUSG00000045441
chr17	90033631	91093071		chr18	36345619	36402980	Cystm1		ENSMUSG00000046727
chr17	90033631	91093071		chr7	114743694	114850383	Insc		ENSMUSG00000048782
chr17	90033631	91093071		chr8	105686274	105698187	Rltpr		ENSMUSG00000050357
chr17	93199422	93205485		chr1	3205901	3671498	Xkr4		ENSMUSG00000051951
chr18	42637432	43059471		chr10	106470310	106933467	Ppfia2		ENSMUSG00000053825
chr18	42637432	43059471		chr6	51857422	52012549	Skap2		ENSMUSG00000059182
chr18	42637432	43059471		chr3	109780040	110144011	Ntng1		ENSMUSG00000059857
chr19	17432832	17837632		chr5	113490333	113589725	Wscd2		ENSMUSG00000063430
chr19	17432832	17837632		chr10	19934472	20142753	Map3k5		ENSMUSG00000071369
chr19	17432832	17837632		chr3	156903863	156920780	Gm15577		ENSMUSG00000086708
chr19	17432832	17837632		chr1	173857220	173942491	Mndal		ENSMUSG00000090272
chr19	18579328	18631789
chr19	18579328	18631789
chr18	77456110	77565147
chr18	77456110	77565147
chr6	60731575	60829855
chr6	60731575	60829855
chr6	60731575	60829855
chr6	60731575	60829855
chr6	60731575	60829855
chr6	60731575	60829855
chr6	60731575	60829855
chr6	60731575	60829855
chr6	60731575	60829855
chr9	4417899	4796234
chr9	4417899	4796234
chr1	109982431	110140157
chr2	3613758	3782142
chr2	22774094	22875653
chr2	55435970	55598145
chr2	71271063	71367749
chr2	71271063	71367749
chr2	143546156	143816285
chr2	181387762	181459426
chr3	28263214	28675858
chr3	28263214	28675858
chr3	28263214	28675858
chr3	28263214	28675858
chr3	55625195	56183701
chr3	55625195	56183701
chr3	55625195	56183701
chr3	55625195	56183701
chr3	75557547	75643495
chr3	81036416	81214040
chr3	81036416	81214040
chr3	81036416	81214040
chr3	81036416	81214040
chr3	121155398	121171695
chr3	136670124	136937727
chr3	136670124	136937727
chr4	46536937	46602202
chr4	68761514	68954397
chr4	63959785	64047015
chr4	43957401	43979118
chr4	85205126	85639195
chr5	13125414	13602565
chr5	13125414	13602565
chr4	154056253	154140208
chr5	57717967	58133230
chr5	57717967	58133230
chr5	57717967	58133230
chr6	24088283	24168092
chr6	104492790	104863406
chr6	135713233	136173511
chr6	135713233	136173511
chr7	108950338	109034460
chr7	108950338	109034460
chr8	54954843	55060871
chr8	54954843	55060871
chr8	54954843	55060871
chr8	54954843	55060871
chr8	54954843	55060871
chr8	54077606	54187096
chr5	47983138	48307733
chr5	47983138	48307733
chr9	40685962	40785319
chr9	40685962	40785319
chr9	40685962	40785319
chr9	75775364	75900310
chr9	75775364	75900310
chr9	75775364	75900310
chr9	66060169	66066629
chr9	96196275	96323646
chr14	111675115	111683134
chr1	25067476	25829707
chr1	25067476	25829707
chr1	25067476	25829707
chr1	25067476	25829707
chr1	25067476	25829707
chr1	25067476	25829707
chr1	25067476	25829707
chr1	25067476	25829707
chr1	6487231	6860940
chr1	6487231	6860940
chr1	6487231	6860940
chr1	6487231	6860940
chr1	6487231	6860940
chr1	143640664	143654614
chr3	80681450	80802835
chr3	80681450	80802835
chr3	76074270	76710019
chr3	76074270	76710019
chr3	76074270	76710019
chr3	76074270	76710019
chr3	75037907	75165034
chr12	61523150	61858342
chr10	108497650	109010982
chr10	108497650	109010982
chr10	108497650	109010982
chr10	108497650	109010982
chr10	105187663	105574451
chr15	91267696	91573261
chr1	189207930	189402273
chr5	69109285	69341679
chr6	55677822	55681263
chr1	55405921	55754285
chr1	55405921	55754285
chr5	15934691	16374511
chr5	15934691	16374511
chr5	15934691	16374511
chr5	15934691	16374511
chr5	15934691	16374511
chr5	12383385	12588948
chr5	12383385	12588948
chr15	22549022	23474418
chr15	22549022	23474418
chr15	22549022	23474418
chr13	20090596	20606528
chr13	20090596	20606528
chr4	9269293	9451691
chr4	9269293	9451691
chr17	68273797	68777961
chr17	68273797	68777961
chr17	68273797	68777961
chr17	68273797	68777961
chr11	113244853	113650079
chr11	113244853	113650079
chr11	113244853	113650079
chr1	133181321	133303435
chr5	114444269	114460591
chr5	21884454	22344702
chr5	21884454	22344702
chr5	21884454	22344702
chr5	21884454	22344702
chr5	21884454	22344702
chr1	53806876	54195168
chr5	147330741	147400489
chr5	147330741	147400489
chr4	89679436	89694772
chr10	36506814	36834397
chr2	65845767	66031546
chr1	97606318	97662074
chr4	35706647	36951747
chr6	59347226	59426294
chr6	8948431	9249032
chr6	8948431	9249032
chr6	8948431	9249032
chr6	8948431	9249032
chr18	36345619	36402980
chr16	42248442	42340651
chr16	42248442	42340651
chr13	52504375	52530836
chr13	52504375	52530836
chr13	52504375	52530836
chr4	80910646	80955628
chr4	80910646	80955628
chr4	80910646	80955628
chr7	114743694	114850383
chr2	40595246	42653624
chr2	40595246	42653624
chr2	40595246	42653624
chr2	40595246	42653624
chr2	40595246	42653624
chr2	40595246	42653624
chr2	40595246	42653624
chr2	40595246	42653624
chr2	40595246	42653624
chr2	40595246	42653624
chr16	96592079	97170752
chr16	96592079	97170752
chr16	96592079	97170752
chr16	96592079	97170752
chr8	105690906	105698178
chr1	3205901	3671498
chr16	63543538	63864158
chr16	63543538	63864158
chr16	63543538	63864158
chr16	63543538	63864158
chr16	63543538	63864158
chr16	63543538	63864158
chr16	73892306	74411825
chr16	73892306	74411825
chr16	73892306	74411825
chr16	73892306	74411825
chr7	91090706	92449247
chr7	91090706	92449247
chr7	91090706	92449247
chr7	91090706	92449247
chr14	119138415	119869594
chr14	119138415	119869594
chr8	64014931	64206271
chr8	64014931	64206271
chr8	64014931	64206271
chr8	64014931	64206271
chr3	126596302	126846326
chr3	126596302	126846326
chr10	106470310	106933467
chr14	12372563	12823079
chr14	12372563	12823079
chr14	12372563	12823079
chr14	64122625	64455903
chr14	64122625	64455903
chr14	64122625	64455903
chr14	93013410	93890679
chr14	93013410	93890679
chr14	93013410	93890679
chr14	93013410	93890679
chr14	97786853	98169765
chr14	97786853	98169765
chr14	97786853	98169765
chr14	97786853	98169765
chr4	20118874	20778866
chr4	20118874	20778866
chr4	20118874	20778866
chr4	20118874	20778866
chr4	20118874	20778866
chr4	20118874	20778866
chr10	49099460	49788766
chr10	49099460	49788766
chr10	49099460	49788766
chr11	93098028	93601749
chr11	93098028	93601749
chr11	93098028	93601749
chr11	93098028	93601749
chr11	93098028	93601749
chr6	51857422	52012549
chr3	109780040	110144011
chr3	141465216	141834924
chr3	141465216	141834924
chr6	21215503	21729805
chr6	21215503	21729805
chr16	39984361	42181679
chr16	39984361	42181679
chr16	39984361	42181679
chr9	73479422	73968966
chr9	73479422	73968966
chr9	73479422	73968966
chr1	68032186	69108059
chr1	68032186	69108059
chr1	68032186	69108059
chr1	68032186	69108059
chr1	68032186	69108059
chr5	113490333	113589725
chr4	49059273	49340259
chr4	49059273	49340259
chr2	145167754	145642166
chr2	145167754	145642166
chr2	145167754	145642166
chr2	145167754	145642166
chr2	145167754	145642166
chr2	145167754	145642166
chr2	145167754	145642166
chr2	145167754	145642166
chr10	6885796	7052478
chr10	6885796	7052478
chr16	66655421	67620908
chr16	66655421	67620908
chr16	66655421	67620908
chr16	66655421	67620908
chr16	66655421	67620908
chr16	66655421	67620908
chr10	19934472	20142753
chr3	156903863	156920780
chr9	112234277	112348925
chr9	112234277	112348925
chr17	10807834	10826625
chr17	10807834	10826625
chr17	10807834	10826625
chr17	10807834	10826625
chr1	173857220	173942491

## Sheet: CTRL_Over_KO_1000bp_fromupregge
Chromosome	Coordinate_1	Coordinate_2			Unique Genes	Start	End	Name		Ensembl ID
chr14	123555190	123555190			chr14	123276641	123627144	Nalcn		ENSMUSG00000000197
chr2	179862916	179862916			chr2	179442431	179899373	Cdh4		ENSMUSG00000000305
chr13	91536937	91536937			chr2	72285637	72442610	Zak		ENSMUSG00000004085
chr13	91605319	91605319			chr13	83504034	83667080	Mef2c		ENSMUSG00000005583
chr2	72392504	72392504			chr4	94739289	94874976	Tek		ENSMUSG00000006386
chr13	83656279	83656279			chr14	30009023	30040466	Chdh		ENSMUSG00000015970
chr4	94746423	94746423			chr15	85898758	86033777	Celsr1		ENSMUSG00000016028
chr14	25513050	25513050			chr11	82910550	82943403	Unc45b		ENSMUSG00000018845
chr14	25630886	25630886			chr11	106654217	106750628	Pecam1		ENSMUSG00000020717
chr4	53044010	53044010			chr11	75830999	75938429	Rph3al		ENSMUSG00000020847
chr4	53062666	53062666			chr11	68209364	68400823	Ntn1		ENSMUSG00000020902
chr4	53112221	53112221			chr13	60601947	60763185	Dapk1		ENSMUSG00000021559
chr14	30038568	30038568			chr19	41600257	41743665	Slit1		ENSMUSG00000025020
chr15	85985819	85985819			chr19	57032733	57314919	Ablim1		ENSMUSG00000025085
chr11	82930742	82930742			chr1	62703285	62818695	Nrp2		ENSMUSG00000025969
chr11	106741429	106741429			chr1	169972307	170110762	Ddr2		ENSMUSG00000026674
chr11	75895290	75895290			chr1	162639155	162649693	Myoc		ENSMUSG00000026697
chr11	68220211	68220211			chr2	26457903	26516663	Notch1		ENSMUSG00000026923
chr13	60717624	60717624			chr2	92915098	92956058	Syt13		ENSMUSG00000027220
chr14	11656505	11656505			chr3	101040232	101110278	Ptgfrn		ENSMUSG00000027864
chr14	12060635	12060635			chr3	107467543	107518018	Slc6a17		ENSMUSG00000027894
chr19	41618547	41618547			chr3	122044443	122180123	Abca4		ENSMUSG00000028125
chr19	57249980	57249980			chr4	107802261	107876840	Lrp8		ENSMUSG00000028613
chr1	62731675	62731675			chr4	136929419	136956816	Epha8		ENSMUSG00000028661
chr1	170015064	170015064			chr5	118027743	118061878	Tesc		ENSMUSG00000029359
chr1	162646260	162646260			chr5	117781032	117958840	Nos1		ENSMUSG00000029361
chr2	26471181	26471181			chr6	5725639	6028039	Dync1i1		ENSMUSG00000029757
chr2	92954907	92954907			chr6	108213096	108551109	Itpr1		ENSMUSG00000030102
chr3	30133174	30133174			chr7	101410886	101512819	Pde2a		ENSMUSG00000030653
chr3	30207659	30207659			chr7	125552120	125579474	Il4ra		ENSMUSG00000030748
chr3	30389942	30389942			chr5	120534153	120588673	Tpcn1		ENSMUSG00000032741
chr3	101081134	101081134			chr1	127205015	127488336	Mgat5		ENSMUSG00000036155
chr3	107477905	107477905			chr7	112225856	112355194	Mical2		ENSMUSG00000038244
chr3	122171118	122171118			chr13	37778400	37952002	Rreb1		ENSMUSG00000039087
chr4	107812611	107812611			chr3	151437887	151545086	Adgrl4		ENSMUSG00000039167
chr4	136945538	136945538			chr4	46662305	46991873	Gabbr2		ENSMUSG00000039809
chr4	128177224	128177224			chr11	119143045	119228499	Tbc1d16		ENSMUSG00000039976
chr4	128373325	128373325			chr7	46644641	46672537	Tph1		ENSMUSG00000040046
chr4	128374233	128374233			chr4	130047840	130099283	Col16a1		ENSMUSG00000040690
chr4	128449220	128449220			chr1	129273302	130219278	Thsd7b		ENSMUSG00000042581
chr5	118037385	118037385			chr5	121856366	122050102	Cux2		ENSMUSG00000042589
chr5	117889705	117889705			chr4	45423278	45532470	Shb		ENSMUSG00000044813
chr5	147598026	147598026			chr12	99964499	100062682	Kcnk13		ENSMUSG00000045404
chr5	147616747	147616747			chr4	63214004	63334991	Col27a1		ENSMUSG00000045672
chr5	131631568	131631568			chr8	14095865	14847680	Dlgap2		ENSMUSG00000047495
chr5	131703903	131703903			chr2	76703980	76982547	Ttn		ENSMUSG00000051747
chr6	5833009	5833009			chr1	61638824	62642284	Pard3b		ENSMUSG00000052062
chr6	108473059	108473059			chr7	112679318	112906807	Tead1		ENSMUSG00000055320
chr7	64786762	64786762			chr6	39873271	40255150	Tmem178b		ENSMUSG00000057716
chr7	64792176	64792176			chr7	78175959	78738012	Ntrk3		ENSMUSG00000059146
chr7	101503606	101503606			chr5	75932827	75978458	Kdr		ENSMUSG00000062960
chr7	125569087	125569087			chr12	84677278	84698807	Syndig1l		ENSMUSG00000071234
chr8	45676040	45676040			chr9	15910205	16378231	Fat3		ENSMUSG00000074505
chr8	45775035	45775035			chr7	138208974	138397730	Tcerg1l		ENSMUSG00000091002
chr8	45782985	45782985			chr13	119710094	119755882	Nim1k		ENSMUSG00000095930
chr8	120305903	120305903
chr8	120306235	120306235
chr8	120354128	120354128
chr8	120462463	120462463
chr9	101934437	101934437
chr9	102288517	102288517
chr5	120578389	120578389
chr5	111231272	111231272
chr5	111231917	111231917
chr5	111276640	111276640
chr3	109634805	109634805
chr3	109653441	109653441
chr3	109654593	109654593
chr10	83143298	83143298
chr10	83165290	83165290
chr1	127424568	127424568
chr2	146244277	146244277
chr2	146300841	146300841
chr2	146361329	146361329
chr2	146363722	146363722
chr2	146382223	146382223
chr7	144271362	144271362
chr7	144276629	144276629
chr7	144329573	144329573
chr7	144414902	144414902
chr7	112244286	112244286
chr13	37821569	37821569
chr3	151465448	151465448
chr9	116923397	116923397
chr9	117187577	117187577
chr5	141568320	141568320
chr5	141902722	141902722
chr5	141940810	141940810
chr5	142173830	142173830
chr4	46977007	46977007
chr11	119150779	119150779
chr7	46648643	46648643
chr4	24699264	24699264
chr4	24715721	24715721
chr4	130075357	130075357
chr1	129963389	129963389
chr5	121895622	121895622
chr4	45432053	45432053
chr12	100017925	100017925
chr4	63275533	63275533
chr8	14796906	14796906
chr2	169987388	169987388
chr2	170017399	170017399
chr7	96484094	96484094
chr7	96500242	96500242
chr1	118878242	118878242
chr1	118905521	118905521
chr2	76933960	76933960
chr1	61925774	61925774
chr11	105920558	105920558
chr11	105922801	105922801
chr7	112852601	112852601
chr13	57616656	57616656
chr13	57643283	57643283
chr13	57677020	57677020
chr6	40006182	40006182
chr16	9751199	9751199
chr16	9768123	9768123
chr7	78382382	78382382
chr9	29205780	29205780
chr9	29218123	29218123
chr9	29523500	29523500
chr9	29672843	29672843
chr9	29727879	29727879
chr12	29540359	29540359
chr12	29789504	29789504
chr12	29824064	29824064
chr12	29837586	29837586
chr12	29917005	29917005
chr5	75954971	75954971
chr12	84690360	84690360
chr12	17721256	17721256
chr12	17773975	17773975
chr9	16102922	16102922
chr7	124049204	124049204
chr7	124151099	124151099
chr7	124232039	124232039
chr7	138248649	138248649
chr13	119714014	119714014

## Sheet: KO_Over_CTRL_1000bp_fromdownreg
Chromosome	Coordinate_1	Coordinate_2				Unique Genes	Start	End	Name		Ensembl ID
chr6	23287106	23287106				chr6	23262773	23839421	Cadps2		ENSMUSG00000017978
chr12	44417656	44417656				chr12	44328885	44601846	Nrcam		ENSMUSG00000020598
chr13	117881056	117881056				chr13	117602320	117987418	Hcn1		ENSMUSG00000021730
chr13	117918119	117918119				chr3	136670124	136937727	Ppp3ca		ENSMUSG00000028161
chr3	136877025	136877025				chr13	20090596	20606528	Elmo1		ENSMUSG00000041112
chr13	20562760	20562760				chr16	39984361	42181679	Lsamp		ENSMUSG00000061080
chr16	42004315	42004315				chr9	73479422	73968966	Unc13c		ENSMUSG00000062151
chr16	42085603	42085603				chr2	145167754	145642166	Slc24a3		ENSMUSG00000063873
chr9	73520976	73520976				chr9	112234277	112348925	2900079G21Rik		ENSMUSG00000087038
chr2	145619904	145619904
chr9	112262175	112262175

## Sheet: KO_Over_CTRL_1000bp_fromupregge
Chromosome	Coordinate_1	Coordinate_2				Unique Genes	Start	End	Name		Ensembl ID
chr4	53108310	53108310				chr4	53030787	53159895	Abca1		ENSMUSG00000015243
chr14	28514358	28514358				chr14	28504750	28527447	Wnt5a		ENSMUSG00000021994
chr1	59222295	59222295				chr1	59162926	59237231	Als2		ENSMUSG00000026024
chr6	5756800	5756800				chr6	5725639	6028039	Dync1i1		ENSMUSG00000029757
chr18	4670199	4670199				chr18	4634929	4682868	9430020K01Rik		ENSMUSG00000033960
chr16	56609466	56609466				chr16	56477846	56690128	Abi3bp		ENSMUSG00000035258
chr9	117629406	117629406				chr9	116572746	117629913	Rbms3		ENSMUSG00000039607
chr13	12312204	12312204				chr13	12269426	12340760	Actn2		ENSMUSG00000052374
chr2	28966254	28966254				chr2	28926949	29055066	Cfap77		ENSMUSG00000079502
